# Supplementary material for: Bis[μ-3,5-bis­(2-pyrid­yl)pyrazolato]bis­(hydrogensulfato)­dicopper(II) methanol disolvate
Source: Acta Crystallogr Sect E Struct Rep Online. 2011 Oct 12;67(Pt 11):m1523–4. doi: 10.1107/S1600536811038700 (PMC3246951; doi:10.1107/S1600536811038700)
Supplement: Supplementary file 1 [file e-67-m1523-sup1.cif]

##############################################################################
#                                                                            #
# This CIF contains the data in a paper accepted for publication in          #
# Acta Crystallographica Section E. It conforms to the requirements of       #
# Notes for Authors for Acta Crystallographica Section E, and has been       #
# peer reviewed under the auspices of the IUCr Commission on Journals.       #
#                                                                            #
# Full details of the Crystallographic Information File format               #
# are given in the paper "The Crystallographic Information File (CIF):       #
# a New Standard Archive File for Crystallography" by S. R. Hall, F. H.      #
# Allen and I. D. Brown [Acta Cryst. (1991), A47, 655-685].                  #
#                                                                            #
# The current version of the core CIF dictionary is obtainable from          #
# ftp://ftp.iucr.org/pub/cif_core.dic.                                       #
#                                                                            #
# Software is freely available for graphical display of the structure(s)     #
# in this CIF. For information consult the CIF software page                 #
# http://www.iucr.org/resources/cif/software.                                #
#                                                                            #
# This file may be used for bona fide research purposes within the           #
# scientific community so long as proper attribution is given to the journal # 
# article from which it was obtained.                                        #
#                                                                            #
##############################################################################
data_I
_audit_creation_method     SHELXL97
_chemical_name_systematic
;
Bis[\m-3,5-bis(2-pyridyl)pyrazolato]bis(hydrogensulfato)dicopper(II) methanol
disolvate
;
_chemical_name_common
;
Bis[3,5-bis(2-pyridyl)pyrazol]-<i>trans</i>-bishydrogensulfato-dicopper(II)
dimethanol solvate
;
_chemical_formula_moiety     'C26 H20 Cu2 N8 O8 S2, 2(C H4 O)'
_chemical_formula_sum     'C28 H28 Cu2 N8 O10 S2'
_chemical_formula_iupac     '[Cu2 (C13 H9 N4)2 (H O4 S)2], 2C H4 O'
_chemical_formula_weight     827.82
_chemical_melting_point     ?
_symmetry_cell_setting     monoclinic
_symmetry_space_group_name_H-M     'P 21/c'
_symmetry_space_group_name_Hall     '-P 2ybc'
loop_
    _symmetry_equiv_pos_site_id
    _symmetry_equiv_pos_as_xyz
    1 '+X,+Y,+Z'
    2 '-X,1/2+Y,1/2-Z'
    3 '-X,-Y,-Z'
    4 '+X,1/2-Y,1/2+Z'
_cell_length_a     6.0909(3)
_cell_length_b     16.0581(6)
_cell_length_c     15.6579(7)
_cell_angle_alpha     90.0000
_cell_angle_beta     95.2044(14)
_cell_angle_gamma     90.0000
_cell_volume     1525.16(12)
_cell_formula_units_Z     2
_cell_measurement_reflns_used     14158
_cell_measurement_theta_min     3.36
_cell_measurement_theta_max     27.45
_cell_measurement_temperature     200
_exptl_crystal_description     column
_exptl_crystal_colour     green
_exptl_crystal_size_max     0.350
_exptl_crystal_size_mid     0.040
_exptl_crystal_size_min     0.030
_exptl_crystal_density_diffrn     1.803
_exptl_crystal_density_meas     ?
_exptl_crystal_density_method     'not measured'
_exptl_crystal_F_000     844.00
_exptl_absorpt_coefficient_mu     1.606
_exptl_absorpt_correction_type     multi-scan
_exptl_absorpt_process_details     '(ABSCOR; Rigaku, 1995)'
_exptl_absorpt_correction_T_min     0.926
_exptl_absorpt_correction_T_max     0.953
_exptl_special_details
;
;
_diffrn_ambient_temperature     200
_diffrn_radiation_type     'Mo K\a'
_diffrn_radiation_wavelength     0.71075
_diffrn_measurement_device_type     'Rigaku R-AXIS RAPID'
_diffrn_measurement_method     \w
_diffrn_detector_area_resol_mean     10.000
_diffrn_reflns_number     16136
_diffrn_reflns_av_R_equivalents     0.0210
_diffrn_reflns_theta_max     27.44
_diffrn_reflns_theta_full     27.44
_diffrn_measured_fraction_theta_max     0.997
_diffrn_measured_fraction_theta_full     0.997
_diffrn_reflns_limit_h_min     -7
_diffrn_reflns_limit_h_max     7
_diffrn_reflns_limit_k_min     -20
_diffrn_reflns_limit_k_max     20
_diffrn_reflns_limit_l_min     -20
_diffrn_reflns_limit_l_max     20
_diffrn_standards_number     0
_diffrn_standards_interval_count     .
_diffrn_standards_decay_%     ?
_refine_special_details
;
Refinement was performed using all reflections. The weighted
<i>R</i>-factor(<i>wR</i>) and goodness of fit (<i>S</i>) are based on
<i>F</i>^2^. <i>R</i>-factor (gt) are based on <i>F</i>. The threshold
expression of <i>F</i>^2^ > 2.0 \s(<i>F</i>^2^) is used only for calculating
<i>R</i>-factor (gt).
;
_reflns_number_total     2470
_reflns_number_gt     3262
_reflns_threshold_expression     F^2^>2.0\s(F^2^)
_refine_ls_structure_factor_coef     Fsqd
_refine_ls_R_factor_gt     0.0241
_refine_ls_wR_factor_ref     0.0683
_refine_ls_goodness_of_fit_ref     1.083
_refine_ls_number_reflns     3470
_refine_ls_number_parameters     227
_refine_ls_number_restraints     0
_refine_ls_hydrogen_treatment     constr
_refine_ls_weighting_scheme     calc
_refine_ls_weighting_details
            'w = 1/[\s^2^(Fo^2^)+(0.0383P)^2^+0.8810P] where P=(Fo^2^+2Fc^2^)/3'
_atom_sites_solution_hydrogens     geom
_atom_sites_solution_primary     direct
_atom_sites_solution_secondary     difmap
_refine_ls_shift/su_max     0.001
_refine_diff_density_max     0.390
_refine_diff_density_min     -0.510
_refine_ls_extinction_method     none
_refine_ls_extinction_coef     ?
loop_
    _atom_type_symbol
    _atom_type_description
    _atom_type_scat_dispersion_real
    _atom_type_scat_dispersion_imag
    _atom_type_scat_source
    'Cu' 'Cu' 0.3201 1.2651
;
International Tables for Crystallography
(1992, Vol. C, Tables 4.2.6.8 and 6.1.1.4)
;
    'C' 'C' 0.0033 0.0016
;
International Tables for Crystallography
(1992, Vol. C, Tables 4.2.6.8 and 6.1.1.4)
;
    'H' 'H' 0.0000 0.0000
;
International Tables for Crystallography
(1992, Vol. C, Table 6.1.1.4)
;
    'N' 'N' 0.0061 0.0033
;
International Tables for Crystallography
(1992, Vol. C, Tables 4.2.6.8 and 6.1.1.4)
;
    'S' 'S' 0.1246 0.1234
;
International Tables for Crystallography
(1992, Vol. C, Tables 4.2.6.8 and 6.1.1.4)
;
    'O' 'O' 0.0106 0.0060
;
International Tables for Crystallography
(1992, Vol. C, Tables 4.2.6.8 and 6.1.1.4)
;
_computing_data_collection     'RAPID-AUTO (Rigaku, 2002)'
_computing_cell_refinement     'RAPID-AUTO (Rigaku, 2002)'
_computing_data_reduction     'RAPID-AUTO(Rigaku, 2002)'
_computing_structure_solution     'SHELXS97 (Sheldrick, 2008)'
_computing_structure_refinement     'SHELXL97 (Sheldrick, 2008)'
_computing_molecular_graphics     'CrystalStructure  (Rigaku, 2010)'
_computing_publication_material     'CrystalStructure  (Rigaku, 2010)'
loop_
    _atom_site_type_symbol
    _atom_site_label
    _atom_site_fract_x
    _atom_site_fract_y
    _atom_site_fract_z
    _atom_site_U_iso_or_equiv
    _atom_site_adp_type
    _atom_site_calc_flag
    _atom_site_refinement_flags
    _atom_site_occupancy
    _atom_site_symmetry_multiplicity
    _atom_site_disorder_assembly
    _atom_site_disorder_group
    Cu Cu1 0.28031(3) 0.520598(11) 0.578370(12) 0.01532(7) Uani d . 1.0 4 . .
    S S1 0.20037(6) 0.55399(2) 0.78731(2) 0.01893(10) Uani d . 1.0 4 . .
    O O1 0.1195(2) 0.56027(8) 0.69710(8) 0.0266(3) Uani d . 1.0 4 . .
    O O2 0.4401(2) 0.58901(8) 0.78864(8) 0.0293(3) Uani d . 1.0 4 . .
    O O3 0.2141(3) 0.46998(8) 0.81989(9) 0.0292(3) Uani d . 1.0 4 . .
    O O4 0.0797(3) 0.60921(9) 0.84007(9) 0.0356(4) Uani d . 1.0 4 . .
    O O5 0.7222(2) 0.55846(10) 0.91528(9) 0.0331(3) Uani d . 1.0 4 . .
    N N1 0.4667(3) 0.42870(8) 0.64544(9) 0.0172(3) Uani d . 1.0 4 . .
    N N2 0.0927(2) 0.42369(8) 0.55066(9) 0.0175(3) Uani d . 1.0 4 . .
    N N3 -0.1001(2) 0.41178(8) 0.50440(9) 0.0172(3) Uani d . 1.0 4 . .
    N N4 -0.4729(3) 0.37148(8) 0.42106(9) 0.0180(3) Uani d . 1.0 4 . .
    C C1 0.6627(3) 0.43350(10) 0.69186(11) 0.0222(4) Uani d . 1.0 4 . .
    C C2 0.7564(3) 0.36790(11) 0.73994(11) 0.0243(4) Uani d . 1.0 4 . .
    C C3 0.6436(3) 0.29342(11) 0.74028(11) 0.0249(4) Uani d . 1.0 4 . .
    C C4 0.4411(3) 0.28646(10) 0.69234(11) 0.0221(4) Uani d . 1.0 4 . .
    C C5 0.3577(3) 0.35468(10) 0.64594(10) 0.0168(3) Uani d . 1.0 4 . .
    C C6 0.1491(3) 0.35246(9) 0.59261(10) 0.0170(3) Uani d . 1.0 4 . .
    C C7 -0.0117(3) 0.29197(9) 0.57300(10) 0.0186(3) Uani d . 1.0 4 . .
    C C8 -0.1656(3) 0.33282(9) 0.51668(10) 0.0167(3) Uani d . 1.0 4 . .
    C C9 -0.3750(3) 0.30969(9) 0.47033(10) 0.0169(3) Uani d . 1.0 4 . .
    C C10 -0.4679(3) 0.23107(10) 0.47581(11) 0.0226(4) Uani d . 1.0 4 . .
    C C11 -0.6675(3) 0.21423(11) 0.42906(12) 0.0262(4) Uani d . 1.0 4 . .
    C C12 -0.7683(3) 0.27685(11) 0.37925(12) 0.0256(4) Uani d . 1.0 4 . .
    C C13 -0.6672(3) 0.35401(11) 0.37704(11) 0.0232(4) Uani d . 1.0 4 . .
    C C14 0.7361(4) 0.47382(13) 0.94479(15) 0.0361(5) Uani d . 1.0 4 . .
    H H1 0.7415 0.4846 0.6918 0.0267 Uiso calc R 1.0 4 . .
    H H2 0.8955 0.3741 0.7720 0.0292 Uiso calc R 1.0 4 . .
    H H3 0.7036 0.2475 0.7729 0.0299 Uiso calc R 1.0 4 . .
    H H4 0.3610 0.2357 0.6914 0.0266 Uiso calc R 1.0 4 . .
    H H5 -0.0154 0.2363 0.5932 0.0223 Uiso calc R 1.0 4 . .
    H H6 -0.3957 0.1894 0.5111 0.0272 Uiso calc R 1.0 4 . .
    H H7 -0.7334 0.1608 0.4313 0.0314 Uiso calc R 1.0 4 . .
    H H8 -0.9054 0.2671 0.3469 0.0308 Uiso calc R 1.0 4 . .
    H H9 -0.7386 0.3966 0.3428 0.0278 Uiso calc R 1.0 4 . .
    H H10 0.5306 0.5733 0.8344 0.0351 Uiso d . 1.0 4 . .
    H H11 0.8529 0.5697 0.8873 0.0397 Uiso d . 1.0 4 . .
    H H12 0.8658 0.4471 0.9240 0.0434 Uiso calc R 1.0 4 . .
    H H13 0.6029 0.4436 0.9229 0.0434 Uiso calc R 1.0 4 . .
    H H14 0.7489 0.4730 1.0076 0.0434 Uiso calc R 1.0 4 . .
loop_
    _atom_site_aniso_label
    _atom_site_aniso_U_11
    _atom_site_aniso_U_22
    _atom_site_aniso_U_33
    _atom_site_aniso_U_12
    _atom_site_aniso_U_13
    _atom_site_aniso_U_23
    Cu1 0.01457(11) 0.01325(11) 0.01755(11) -0.00117(6) -0.00178(7) 0.00169(6)
    S1 0.02020(19) 0.01756(19) 0.01917(19) -0.00183(14) 0.00250(15) -0.00195(14)
    O1 0.0213(6) 0.0362(7) 0.0219(6) 0.0049(6) -0.0005(5) -0.0002(5)
    O2 0.0235(6) 0.0335(7) 0.0299(7) -0.0093(6) -0.0023(5) 0.0060(6)
    O3 0.0320(7) 0.0207(6) 0.0344(8) -0.0032(5) 0.0007(6) 0.0053(5)
    O4 0.0447(8) 0.0269(7) 0.0380(8) -0.0005(6) 0.0189(7) -0.0097(6)
    O5 0.0244(7) 0.0382(8) 0.0362(8) -0.0030(6) -0.0003(6) 0.0022(6)
    N1 0.0175(6) 0.0153(6) 0.0187(7) 0.0016(5) 0.0003(5) -0.0006(5)
    N2 0.0169(6) 0.0155(6) 0.0195(7) -0.0008(5) -0.0028(5) 0.0018(5)
    N3 0.0171(6) 0.0146(6) 0.0191(7) -0.0022(5) -0.0022(5) 0.0017(5)
    N4 0.0166(6) 0.0173(6) 0.0202(7) -0.0014(5) 0.0014(5) 0.0007(5)
    C1 0.0189(8) 0.0202(8) 0.0269(9) 0.0003(6) -0.0019(7) -0.0028(7)
    C2 0.0204(8) 0.0268(9) 0.0244(9) 0.0040(7) -0.0052(7) -0.0028(7)
    C3 0.0255(9) 0.0247(9) 0.0233(9) 0.0054(7) -0.0043(7) 0.0042(7)
    C4 0.0236(8) 0.0190(8) 0.0232(8) 0.0006(7) -0.0016(7) 0.0035(6)
    C5 0.0182(7) 0.0164(7) 0.0161(7) 0.0013(6) 0.0022(6) -0.0003(6)
    C6 0.0182(7) 0.0154(7) 0.0174(7) 0.0015(6) 0.0012(6) 0.0021(6)
    C7 0.0205(8) 0.0149(7) 0.0203(8) -0.0004(6) 0.0009(6) 0.0022(6)
    C8 0.0183(7) 0.0141(7) 0.0178(7) -0.0015(6) 0.0026(6) 0.0006(6)
    C9 0.0175(7) 0.0160(7) 0.0173(7) -0.0006(6) 0.0030(6) -0.0011(6)
    C10 0.0238(8) 0.0172(7) 0.0267(9) -0.0021(7) 0.0010(7) 0.0006(6)
    C11 0.0254(9) 0.0208(8) 0.0322(10) -0.0082(7) 0.0020(7) -0.0031(7)
    C12 0.0186(8) 0.0290(9) 0.0286(9) -0.0070(7) -0.0020(7) -0.0023(7)
    C13 0.0185(8) 0.0248(8) 0.0254(8) -0.0021(7) -0.0027(7) 0.0026(7)
    C14 0.0367(11) 0.0384(12) 0.0331(11) -0.0026(9) 0.0014(8) 0.0057(9)
_geom_special_details
;
    ENTER SPECIAL DETAILS OF THE MOLECULAR GEOMETRY
;
loop_
    _geom_bond_atom_site_label_1
    _geom_bond_atom_site_label_2
    _geom_bond_site_symmetry_1
    _geom_bond_site_symmetry_2
    _geom_bond_distance
    _geom_bond_publ_flag
    Cu1 O1 . . 2.2696(13) yes
    Cu1 N1 . . 2.0865(13) yes
    Cu1 N2 . . 1.9558(13) yes
    Cu1 N3 . 3_566 1.9507(13) yes
    Cu1 N4 . 3_566 2.0924(14) yes
    S1 O1 . . 1.4566(13) no
    S1 O2 . . 1.5630(13) no
    S1 O3 . . 1.4420(14) no
    S1 O4 . . 1.4557(16) no
    O5 C14 . . 1.436(3) no
    N1 C1 . . 1.342(2) no
    N1 C5 . . 1.362(2) no
    N2 N3 . . 1.3368(18) no
    N2 C6 . . 1.348(2) no
    N3 C8 . . 1.348(2) no
    N4 C9 . . 1.361(2) no
    N4 C13 . . 1.344(2) no
    C1 C2 . . 1.387(3) no
    C2 C3 . . 1.380(3) no
    C3 C4 . . 1.389(3) no
    C4 C5 . . 1.385(3) no
    C5 C6 . . 1.457(2) no
    C6 C7 . . 1.394(2) no
    C7 C8 . . 1.392(2) no
    C8 C9 . . 1.457(2) no
    C9 C10 . . 1.389(3) no
    C10 C11 . . 1.387(3) no
    C11 C12 . . 1.382(3) no
    C12 C13 . . 1.385(3) no
    O2 H10 . . 0.900 no
    O5 H11 . . 0.960 no
    C1 H1 . . 0.950 no
    C2 H2 . . 0.950 no
    C3 H3 . . 0.950 no
    C4 H4 . . 0.950 no
    C7 H5 . . 0.950 no
    C10 H6 . . 0.950 no
    C11 H7 . . 0.950 no
    C12 H8 . . 0.950 no
    C13 H9 . . 0.950 no
    C14 H12 . . 0.980 no
    C14 H13 . . 0.980 no
    C14 H14 . . 0.980 no
loop_
    _geom_angle_atom_site_label_1
    _geom_angle_atom_site_label_2
    _geom_angle_atom_site_label_3
    _geom_angle_site_symmetry_1
    _geom_angle_site_symmetry_2
    _geom_angle_site_symmetry_3
    _geom_angle
    _geom_angle_publ_flag
    O1 Cu1 N1 . . . 92.40(5) yes
    O1 Cu1 N2 . . . 96.79(6) yes
    O1 Cu1 N3 . . 3_566 97.44(6) yes
    O1 Cu1 N4 . . 3_566 92.72(5) yes
    N1 Cu1 N2 . . . 80.16(6) yes
    N1 Cu1 N3 . . 3_566 167.37(6) yes
    N1 Cu1 N4 . . 3_566 107.72(6) yes
    N2 Cu1 N3 . . 3_566 90.77(6) yes
    N2 Cu1 N4 . . 3_566 167.42(6) yes
    N3 Cu1 N4 3_566 . 3_566 79.82(6) yes
    O1 S1 O2 . . . 102.78(7) no
    O1 S1 O3 . . . 114.30(8) no
    O1 S1 O4 . . . 111.38(8) no
    O2 S1 O3 . . . 107.92(8) no
    O2 S1 O4 . . . 107.00(8) no
    O3 S1 O4 . . . 112.66(9) no
    Cu1 O1 S1 . . . 129.93(8) n
    Cu1 N1 C1 . . . 130.43(11) n
    Cu1 N1 C5 . . . 112.14(10) n
    C1 N1 C5 . . . 117.20(14) no
    Cu1 N2 N3 . . . 134.51(11) n
    Cu1 N2 C6 . . . 116.71(10) n
    N3 N2 C6 . . . 108.36(13) no
    Cu1 N3 N2 3_566 . . 133.96(11) n
    Cu1 N3 C8 3_566 . . 117.54(10) n
    N2 N3 C8 . . . 108.31(13) no
    Cu1 N4 C9 3_566 . . 112.64(10) n
    Cu1 N4 C13 3_566 . . 129.97(12) n
    C9 N4 C13 . . . 117.30(14) no
    N1 C1 C2 . . . 123.52(15) no
    C1 C2 C3 . . . 118.68(16) no
    C2 C3 C4 . . . 119.07(16) no
    C3 C4 C5 . . . 119.02(15) no
    N1 C5 C4 . . . 122.52(14) no
    N1 C5 C6 . . . 114.75(14) no
    C4 C5 C6 . . . 122.73(15) no
    N2 C6 C5 . . . 115.40(13) no
    N2 C6 C7 . . . 109.97(13) no
    C5 C6 C7 . . . 134.63(14) no
    C6 C7 C8 . . . 103.33(13) no
    N3 C8 C7 . . . 110.04(13) no
    N3 C8 C9 . . . 115.19(13) no
    C7 C8 C9 . . . 134.77(14) no
    N4 C9 C8 . . . 114.53(13) no
    N4 C9 C10 . . . 122.53(14) no
    C8 C9 C10 . . . 122.94(14) no
    C9 C10 C11 . . . 119.12(15) no
    C10 C11 C12 . . . 118.63(16) no
    C11 C12 C13 . . . 119.29(16) no
    N4 C13 C12 . . . 123.13(16) no
    N1 C1 H1 . . . 118.240 no
    C2 C1 H1 . . . 118.243 no
    C1 C2 H2 . . . 120.658 no
    C3 C2 H2 . . . 120.663 no
    C2 C3 H3 . . . 120.467 no
    C4 C3 H3 . . . 120.467 no
    C3 C4 H4 . . . 120.496 no
    C5 C4 H4 . . . 120.484 no
    C6 C7 H5 . . . 128.336 no
    C8 C7 H5 . . . 128.337 no
    C9 C10 H6 . . . 120.442 no
    C11 C10 H6 . . . 120.440 no
    C10 C11 H7 . . . 120.683 no
    C12 C11 H7 . . . 120.692 no
    C11 C12 H8 . . . 120.351 no
    C13 C12 H8 . . . 120.364 no
    N4 C13 H9 . . . 118.439 no
    C12 C13 H9 . . . 118.430 no
    O5 C14 H12 . . . 109.477 no
    O5 C14 H13 . . . 109.477 no
    O5 C14 H14 . . . 109.472 no
    H12 C14 H13 . . . 109.472 no
    H12 C14 H14 . . . 109.469 no
    H13 C14 H14 . . . 109.460 no
loop_
    _geom_torsion_atom_site_label_1
    _geom_torsion_atom_site_label_2
    _geom_torsion_atom_site_label_3
    _geom_torsion_atom_site_label_4
    _geom_torsion_site_symmetry_1
    _geom_torsion_site_symmetry_2
    _geom_torsion_site_symmetry_3
    _geom_torsion_site_symmetry_4
    _geom_torsion
    _geom_torsion_publ_flag
    O1 Cu1 N1 C1 . . . . -85.61(12) no
    O1 Cu1 N1 C5 . . . . 88.62(9) no
    N1 Cu1 O1 S1 . . . . 26.68(10) no
    O1 Cu1 N2 N3 . . . . 88.20(13) no
    O1 Cu1 N2 C6 . . . . -83.23(10) no
    N2 Cu1 O1 S1 . . . . 107.06(10) no
    O1 Cu1 N3 N2 . . 3_566 3_566 -87.66(13) no
    O1 Cu1 N3 C8 . . 3_566 3_566 86.62(10) no
    N3 Cu1 O1 S1 3_566 . . . -161.27(10) no
    O1 Cu1 N4 C9 . . 3_566 3_566 -92.61(9) no
    O1 Cu1 N4 C13 . . 3_566 3_566 83.70(12) no
    N4 Cu1 O1 S1 3_566 . . . -81.19(10) no
    N1 Cu1 N2 N3 . . . . 179.47(14) no
    N1 Cu1 N2 C6 . . . . 8.03(9) no
    N2 Cu1 N1 C1 . . . . 177.90(13) no
    N2 Cu1 N1 C5 . . . . -7.86(9) no
    N1 Cu1 N4 C9 . . 3_566 3_566 174.00(8) no
    N1 Cu1 N4 C13 . . 3_566 3_566 -9.69(14) no
    N4 Cu1 N1 C1 3_566 . . . 8.01(14) no
    N4 Cu1 N1 C5 3_566 . . . -177.75(8) no
    N2 Cu1 N3 N2 . . 3_566 3_566 9.29(14) no
    N2 Cu1 N3 C8 . . 3_566 3_566 -176.42(10) no
    N3 Cu1 N2 N3 3_566 . . . -9.38(14) no
    N3 Cu1 N2 C6 3_566 . . . 179.19(10) no
    N3 Cu1 N4 C9 3_566 . 3_566 3_566 4.46(9) no
    N3 Cu1 N4 C13 3_566 . 3_566 3_566 -179.23(13) no
    N4 Cu1 N3 N2 3_566 . 3_566 3_566 -179.10(14) no
    N4 Cu1 N3 C8 3_566 . 3_566 3_566 -4.82(9) no
    O2 S1 O1 Cu1 . . . . 47.83(11) no
    O3 S1 O1 Cu1 . . . . -68.82(12) no
    O4 S1 O1 Cu1 . . . . 162.08(10) no
    Cu1 N1 C1 C2 . . . . 173.45(10) no
    Cu1 N1 C5 C4 . . . . -174.59(10) no
    Cu1 N1 C5 C6 . . . . 6.54(16) no
    C1 N1 C5 C4 . . . . 0.5(3) no
    C1 N1 C5 C6 . . . . -178.39(13) no
    C5 N1 C1 C2 . . . . -0.5(3) no
    Cu1 N2 N3 Cu1 . . . 3_566 13.1(3) no
    Cu1 N2 N3 C8 . . . . -172.25(11) no
    Cu1 N2 C6 C5 . . . . -6.86(18) no
    Cu1 N2 C6 C7 . . . . 173.75(9) no
    N3 N2 C6 C5 . . . . 179.56(12) no
    N3 N2 C6 C7 . . . . 0.17(17) no
    C6 N2 N3 Cu1 . . . 3_566 -174.97(13) no
    C6 N2 N3 C8 . . . . -0.31(17) no
    Cu1 N3 C8 C7 3_566 . . . 176.01(9) no
    Cu1 N3 C8 C9 3_566 . . . -4.37(18) no
    N2 N3 C8 C7 . . . . 0.34(17) no
    N2 N3 C8 C9 . . . . 179.96(12) no
    Cu1 N4 C9 C8 3_566 . . . 3.47(16) no
    Cu1 N4 C9 C10 3_566 . . . -176.54(10) no
    Cu1 N4 C13 C12 3_566 . . . 175.54(10) no
    C9 N4 C13 C12 . . . . -0.6(3) no
    C13 N4 C9 C8 . . . . -179.71(13) no
    C13 N4 C9 C10 . . . . 0.3(3) no
    N1 C1 C2 C3 . . . . 0.2(3) no
    C1 C2 C3 C4 . . . . 0.3(3) no
    C2 C3 C4 C5 . . . . -0.3(3) no
    C3 C4 C5 N1 . . . .  0.0(3) no
    C3 C4 C5 C6 . . . . 178.73(14) no
    N1 C5 C6 N2 . . . . -0.2(2) no
    N1 C5 C6 C7 . . . . 178.96(15) no
    C4 C5 C6 N2 . . . . -179.10(14) no
    C4 C5 C6 C7 . . . . 0.1(3) no
    N2 C6 C7 C8 . . . . 0.03(17) no
    C5 C6 C7 C8 . . . . -179.20(17) no
    C6 C7 C8 N3 . . . . -0.22(17) no
    C6 C7 C8 C9 . . . . -179.74(16) no
    N3 C8 C9 N4 . . . . 0.3(2) no
    N3 C8 C9 C10 . . . . -179.68(13) no
    C7 C8 C9 N4 . . . . 179.81(17) no
    C7 C8 C9 C10 . . . . -0.2(3) no
    N4 C9 C10 C11 . . . . 0.4(3) no
    C8 C9 C10 C11 . . . . -179.63(14) no
    C9 C10 C11 C12 . . . . -0.7(3) no
    C10 C11 C12 C13 . . . . 0.4(3) no
    C11 C12 C13 N4 . . . . 0.3(3) no
loop_
    _geom_hbond_atom_site_label_D
    _geom_hbond_atom_site_label_H
    _geom_hbond_atom_site_label_A
    _geom_hbond_site_symmetry_D
    _geom_hbond_site_symmetry_H
    _geom_hbond_site_symmetry_A
    _geom_hbond_distance_DH
    _geom_hbond_distance_HA
    _geom_hbond_distance_DA
    _geom_hbond_angle_DHA
    _geom_hbond_publ_flag
    O2 H10 O5 . . . 0.90 1.66 2.5509(18) 170 no
    O5 H11 O4 . . 1_655 0.96 1.74 2.694(2) 169 no
_iucr_refine_instructions_details
;
TITL Cu-3bpypz
CELL  0.71075 6.09089 16.05811 15.65793 90.000 95.204 90.000
ZERR  2 0.00022 0.00060 0.00068 0.000 0.001 0.000
LATT 1
SYMM    -X, .50+Y, .50-Z
SFAC CU C H N S O
UNIT 4 56 56 16 4 20
SHEL 99999.000000 0.000000
L.S. 5
FMAP 2
PLAN -56
WPDB -2
HTAB
BOND $H
CONF
LIST 4
TEMP -73.0
ACTA
SIZE 0.350 0.040 0.030
WGHT    0.038300    0.881000
FVAR       0.52936
CU1   1    0.280314    0.520598    0.578370    11.00000    0.01457    0.01325 =
         0.01755    0.00169   -0.00178   -0.00117
S1    5    0.200368    0.553991    0.787311    11.00000    0.02020    0.01756 =
         0.01917   -0.00195    0.00250   -0.00183
O1    6    0.119537    0.560275    0.697097    11.00000    0.02126    0.03615 =
         0.02185   -0.00020   -0.00046    0.00490
O2    6    0.440090    0.589008    0.788645    11.00000    0.02351    0.03353 =
         0.02986    0.00597   -0.00234   -0.00932
O3    6    0.214109    0.469984    0.819895    11.00000    0.03200    0.02069 =
         0.03439    0.00535    0.00073   -0.00322
O4    6    0.079700    0.609207    0.840074    11.00000    0.04466    0.02693 =
         0.03801   -0.00970    0.01886   -0.00053
O5    6    0.722213    0.558459    0.915281    11.00000    0.02435    0.03817 =
         0.03615    0.00217   -0.00032   -0.00300
N1    4    0.466745    0.428700    0.645441    11.00000    0.01746    0.01526 =
         0.01874   -0.00059    0.00029    0.00157
N2    4    0.092748    0.423692    0.550665    11.00000    0.01685    0.01552 =
         0.01946    0.00181   -0.00280   -0.00077
N3    4   -0.100129    0.411779    0.504399    11.00000    0.01711    0.01462 =
         0.01912    0.00174   -0.00218   -0.00224
N4    4   -0.472933    0.371478    0.421058    11.00000    0.01660    0.01730 =
         0.02019    0.00073    0.00142   -0.00141
C1    2    0.662727    0.433505    0.691864    11.00000    0.01888    0.02021 =
         0.02689   -0.00277   -0.00187    0.00031
AFIX  43
H1    3    0.741467    0.484569    0.691792    11.00000   -1.20000
AFIX   0
C2    2    0.756444    0.367901    0.739939    11.00000    0.02045    0.02680 =
         0.02443   -0.00282   -0.00523    0.00403
AFIX  43
H2    3    0.895538    0.374137    0.771989    11.00000   -1.20000
AFIX   0
C3    2    0.643637    0.293425    0.740281    11.00000    0.02546    0.02467 =
         0.02335    0.00423   -0.00434    0.00540
AFIX  43
H3    3    0.703611    0.247542    0.772846    11.00000   -1.20000
AFIX   0
C4    2    0.441109    0.286464    0.692335    11.00000    0.02358    0.01901 =
         0.02315    0.00352   -0.00161    0.00060
AFIX  43
H4    3    0.360972    0.235667    0.691381    11.00000   -1.20000
AFIX   0
C5    2    0.357740    0.354677    0.645943    11.00000    0.01820    0.01638 =
         0.01608   -0.00033    0.00223    0.00130
C6    2    0.149058    0.352458    0.592612    11.00000    0.01818    0.01538 =
         0.01735    0.00207    0.00116    0.00151
C7    2   -0.011701    0.291973    0.573003    11.00000    0.02046    0.01489 =
         0.02032    0.00218    0.00087   -0.00045
AFIX  43
H5    3   -0.015356    0.236256    0.593220    11.00000   -1.20000
AFIX   0
C8    2   -0.165613    0.332821    0.516677    11.00000    0.01826    0.01413 =
         0.01781    0.00063    0.00259   -0.00153
C9    2   -0.375053    0.309692    0.470326    11.00000    0.01750    0.01602 =
         0.01733   -0.00109    0.00303   -0.00058
C10   2   -0.467900    0.231068    0.475805    11.00000    0.02380    0.01723 =
         0.02667    0.00057    0.00105   -0.00213
AFIX  43
H6    3   -0.395706    0.189387    0.511089    11.00000   -1.20000
AFIX   0
C11   2   -0.667458    0.214233    0.429062    11.00000    0.02543    0.02081 =
         0.03220   -0.00314    0.00197   -0.00818
AFIX  43
H7    3   -0.733441    0.160761    0.431255    11.00000   -1.20000
AFIX   0
C12   2   -0.768262    0.276848    0.379250    11.00000    0.01863    0.02900 =
         0.02856   -0.00232   -0.00197   -0.00697
AFIX  43
H8    3   -0.905407    0.267094    0.346873    11.00000   -1.20000
AFIX   0
C13   2   -0.667157    0.354008    0.377035    11.00000    0.01854    0.02478 =
         0.02536    0.00264   -0.00274   -0.00206
AFIX  43
H9    3   -0.738556    0.396594    0.342757    11.00000   -1.20000
AFIX   0
C14   2    0.736057    0.473817    0.944793    11.00000    0.03669    0.03835 =
         0.03307    0.00575    0.00140   -0.00259
AFIX 137
H12   3    0.865764    0.447099    0.924039    11.00000   -1.20000
H13   3    0.602925    0.443603    0.922856    11.00000   -1.20000
H14   3    0.748932    0.472968    1.007631    11.00000   -1.20000
AFIX   1
H10   3   10.530600   10.573300   10.834399    11.00000   10.03511
AFIX   1
H11   3   10.852901   10.569700   10.887300    11.00000   10.03970
HKLF 4
REM  Cu-3bpypz
REM R1 =  0.0241 for   3262 Fo > 4sig(Fo)  and  0.0257 for all   3470 data
REM    227 parameters refined using      0 restraints
END
WGHT      0.0383      0.8810
REM Highest difference peak  0.394,  deepest hole -0.513,  1-sigma level  0.099
Q1    1  -0.0433  0.6032  0.8181  11.00000  0.05    0.39
Q2    1   0.1336  0.5221  0.6843  11.00000  0.05    0.33
Q3    1   0.1764  0.5624  0.6804  11.00000  0.05    0.31
;
data_global
_journal_date_recd_electronic     2011-08-10
_journal_date_accepted     2011-09-21
_journal_name_full     'Acta Crystallographica, Section E'
_journal_year     2011
_journal_volume     67
_journal_issue     11
_journal_page_first     m1523
_journal_page_last     m1524
_journal_paper_category     QM
_journal_coeditor_code     GK2397
_publ_contact_author_name     'S.Kawata'
_publ_contact_author_address
;
Department of Chemistry
Faculty of Science
Fukuoka University
Nanakuma
Jonan-ku
Fukuoka 814-0180
Japan
;
_publ_contact_author_email     kawata@fukuoka-u.ac.jp
_publ_contact_author_fax     '(+81)92 865 6030'
_publ_contact_author_phone     '092 871 6631'
_publ_section_title
;
Bis[\m-3,5-bis(2-pyridyl)pyrazolato]bis(hydrogensulfato)dicopper(II) methanol
disolvate
;
loop_
    _publ_author_name
    _publ_author_address
    'Mishima, Akio'
;
Department of Chemistry
Faculty of Science
Fukuoka University
Nanakuma
Jonan-ku
Fukuoka 814-0180
Japan
;
    'Fuyuhiro, Akira'
;
Department of Chemistry
Graduate School of Science
Osaka University
Toyonaka
Osaka 560-0043
Japan
;
    'Kumagai, Hitoshi'
;
Institute for Molecular Science
38 Nishigounaka Okazaki
Aichi 444-8585
Japan
;
    'Kawata, Satoshi'
;
Department of Chemistry
Faculty of Science
Fukuoka University
Nanakuma
Jonan-ku
Fukuoka 814-0180
Japan
;
_publ_section_synopsis     .
