# Supplementary material for: Bis[μ-3,5-bis­(2-pyrid­yl)pyrazolato]bis­(hydrogensulfato)­dicopper(II) methanol disolvate
Source: Acta Crystallogr Sect E Struct Rep Online. 2011 Oct 12;67(Pt 11):m1523–4. doi: 10.1107/S1600536811038700 (PMC3246951; doi:10.1107/S1600536811038700)
Supplement: Supplementary file 3 [file e-67-m1523-Isup2.hkl]

# 
# h,k,l, Fc-squared, Fo-squared, sigma(Fo-squared) and status flag 
# 
data_I
_shelx_title ' Cu-3bpypz' 
_shelx_refln_list_code          4 
_shelx_F_calc_maximum      250.86 
_exptl_crystal_F_000       844.00 
_reflns_d_resolution_high  0.7711 
 
loop_ 
 _symmetry_equiv_pos_as_xyz 
 'x, y, z' 
 '-x, y+1/2, -z+1/2' 
 '-x, -y, -z' 
 'x, -y-1/2, z-1/2' 
 
_cell_length_a     6.0909 
_cell_length_b    16.0581 
_cell_length_c    15.6579 
_cell_angle_alpha  90.000 
_cell_angle_beta   95.204 
_cell_angle_gamma  90.000 
 
_shelx_F_squared_multiplier     1.000 
 
loop_ 
 _refln_index_h 
 _refln_index_k 
 _refln_index_l 
 _refln_F_squared_calc 
 _refln_F_squared_meas 
 _refln_F_squared_sigma 
 _refln_observed_status 
   1   0   0     3320.10     3350.03     25.85 o 
   2   0   0    20262.87    20063.24    263.99 o 
   3   0   0        5.06        4.39      1.95 o 
   4   0   0     2342.39     2173.46     28.59 o 
   5   0   0     2120.22     2212.77     30.02 o 
   6   0   0      131.95      134.82      6.24 o 
   7   0   0      150.13      170.95      7.28 o 
   1   1   0      897.55      953.53      5.65 o 
   2   1   0      437.36      464.55      2.98 o 
   3   1   0      546.25      643.73      5.59 o 
   4   1   0      103.13      117.71      2.40 o 
   5   1   0      106.37      106.51      3.87 o 
   6   1   0        3.94        4.93      1.91 o 
   7   1   0        0.18       -1.80      1.80 o 
   1   2   0     1872.64     2100.95     16.90 o 
   2   2   0    21450.61    21324.73    233.62 o 
   3   2   0      180.07      246.24      2.97 o 
   4   2   0     3632.78     3624.42     29.97 o 
   5   2   0     2387.17     2382.23     20.24 o 
   6   2   0     1097.21     1090.00     12.68 o 
   7   2   0      608.18      604.96      7.06 o 
   1   3   0    12742.30    12204.31    344.57 o 
   2   3   0     1230.05     1328.20      9.37 o 
   3   3   0      163.26      148.73      2.80 o 
   4   3   0       48.68       49.14      1.86 o 
   5   3   0      318.60      289.69      4.57 o 
   6   3   0       54.12       59.54      3.09 o 
   7   3   0        8.47        8.16      2.83 o 
   0   4   0     3025.44     2754.04     36.16 o 
   1   4   0      734.35      785.87      4.87 o 
   2   4   0    12696.15    12882.89    132.64 o 
   3   4   0     2335.30     2337.89     16.10 o 
   4   4   0     5010.07     5275.85     46.98 o 
   5   4   0      192.55      172.59      3.55 o 
   6   4   0      235.32      244.76      4.48 o 
   7   4   0      732.34      745.57      9.47 o 
   1   5   0     7904.04     7586.92    100.10 o 
   2   5   0      139.68      138.90      2.13 o 
   3   5   0      835.95      738.17      5.41 o 
   4   5   0      357.43      345.44      3.89 o 
   5   5   0      274.52      278.26      5.16 o 
   6   5   0       53.51       49.77      2.34 o 
   7   5   0       32.97       40.03      5.05 o 
   0   6   0      932.02     1058.20     20.57 o 
   1   6   0      300.31      290.80      3.34 o 
   2   6   0     9726.33    10453.05     95.61 o 
   3   6   0     3047.77     3070.92     24.26 o 
   4   6   0      595.35      619.24      5.67 o 
   5   6   0       59.47       68.73      4.90 o 
   6   6   0       45.46       35.24      2.04 o 
   7   6   0      662.50      666.37     13.41 o 
   1   7   0     6512.51     6367.91     58.93 o 
   2   7   0      368.00      350.26      3.05 o 
   3   7   0     4527.46     4683.74     39.73 o 
   4   7   0      429.91      418.18      4.24 o 
   5   7   0        3.69        7.02      1.64 o 
   6   7   0       61.54       58.19      2.33 o 
   7   7   0       20.63       21.36      4.32 o 
   0   8   0     1181.42     1346.28     21.37 o 
   1   8   0      371.04      395.38      3.84 o 
   2   8   0      170.64      173.68      2.56 o 
   3   8   0      877.59      849.30      5.42 o 
   4   8   0     1260.27     1246.13      8.50 o 
   5   8   0     1080.85     1040.77     16.68 o 
   6   8   0      207.21      203.66      8.68 o 
   7   8   0      398.20      424.72     12.11 o 
   1   9   0     1646.83     1370.41     10.96 o 
   2   9   0      222.24      184.74      4.19 o 
   3   9   0     4315.05     4295.13     36.52 o 
   4   9   0      671.62      652.38      8.66 o 
   5   9   0     3050.75     3038.97     42.64 o 
   6   9   0     1928.69     1850.21     28.35 o 
   7   9   0       27.97       20.50      4.23 o 
   0  10   0      410.35      379.49      5.14 o 
   1  10   0       94.13       83.03      2.50 o 
   2  10   0     1765.53     1899.05     28.21 o 
   3  10   0     1744.45     1722.90     14.55 o 
   4  10   0        2.94        4.79      1.79 o 
   5  10   0      278.68      316.12      8.51 o 
   6  10   0      340.09      349.99      9.85 o 
   1  11   0     3520.83     3468.43     27.97 o 
   2  11   0     1574.81     1594.48     12.66 o 
   3  11   0      636.40      644.21      8.29 o 
   4  11   0     3618.59     3632.05     37.46 o 
   5  11   0     1005.88      979.84     17.06 o 
   6  11   0     1364.22     1324.50     22.38 o 
   0  12   0     1090.29     1076.74     35.75 o 
   1  12   0       23.42       37.30      2.57 o 
   2  12   0      529.77      490.51      4.84 o 
   3  12   0       40.11       33.16      1.44 o 
   4  12   0      520.50      498.53     12.65 o 
   5  12   0      517.77      515.39     14.40 o 
   6  12   0       19.24       20.61      5.85 o 
   1  13   0     2477.55     2469.15     19.46 o 
   2  13   0     1503.34     1527.97     12.23 o 
   3  13   0      363.31      365.28      7.89 o 
   4  13   0     1940.04     1955.46     23.42 o 
   5  13   0      430.10      421.05     13.61 o 
   6  13   0     2115.38     2116.90     32.01 o 
   0  14   0     1190.42     1190.58     18.17 o 
   1  14   0      261.52      257.51      4.18 o 
   2  14   0      334.34      367.37      4.77 o 
   3  14   0       14.19        8.70      0.80 o 
   4  14   0      192.22      185.97     10.18 o 
   5  14   0       17.38       18.63      5.75 o 
   1  15   0       14.35       15.34      1.93 o 
   2  15   0      629.37      648.49      6.96 o 
   3  15   0     1038.10      996.11     12.57 o 
   4  15   0     1394.81     1390.33     22.99 o 
   5  15   0      651.91      644.86     20.43 o 
   0  16   0      465.55      448.39     13.14 o 
   1  16   0        0.47        1.86      1.97 o 
   2  16   0      216.25      190.42      3.55 o 
   3  16   0      265.92      257.90      5.49 o 
   4  16   0       62.25       66.48      7.09 o 
   5  16   0       96.32       79.99      8.39 o 
   1  17   0      993.62     1011.98     14.34 o 
   2  17   0     1100.82     1010.56      9.20 o 
   3  17   0      896.82      896.80     12.07 o 
   4  17   0      549.88      503.98     15.64 o 
   0  18   0      321.50      318.09     12.58 o 
   1  18   0      216.28      200.42      5.54 o 
   2  18   0       90.54       85.45      7.56 o 
   3  18   0      652.98      667.95     11.53 o 
   1  19   0      780.48      843.35      9.84 o 
   2  19   0        4.11        8.57      4.42 o 
   3  19   0      303.84      296.23     11.90 o 
   0  20   0      526.80      579.34     10.91 o 
   1  20   0      203.49      197.86      6.12 o 
   2  20   0      135.87      137.95     13.05 o 
  -7   1   1      926.00      947.00      9.85 o 
  -6   1   1      273.57      294.87      5.03 o 
  -5   1   1      844.20      910.60      9.61 o 
  -4   1   1      579.66      752.02      7.85 o 
  -3   1   1      845.74      934.90      7.86 o 
  -2   1   1     1030.17     1287.77      8.57 o 
  -1   1   1    10575.01    11002.02    118.82 o 
   1   1   1    14310.85    14037.76    226.61 o 
   2   1   1     4142.38     4310.00     26.52 o 
   3   1   1      466.11      238.91      2.45 o 
   4   1   1     1626.39     1752.73     11.94 o 
   5   1   1     6050.10     6166.15     59.30 o 
   6   1   1       13.19       10.51      1.95 o 
   7   1   1      323.63      373.42      6.89 o 
  -7   2   1       44.86       48.26      3.32 o 
  -6   2   1       19.10       29.32      2.64 o 
  -5   2   1       44.87       42.94      2.29 o 
  -4   2   1       16.33       15.47      1.74 o 
  -3   2   1        8.61       10.64      1.21 o 
  -2   2   1      145.18      189.48      3.40 o 
  -1   2   1        2.12        6.44      1.00 o 
   1   2   1     2088.81     2319.20     16.94 o 
   2   2   1      134.07       98.43      1.69 o 
   3   2   1     2493.79     2584.71     16.99 o 
   4   2   1      427.90      395.19      3.96 o 
   5   2   1        5.37        8.92      1.65 o 
   6   2   1      350.58      326.44      4.94 o 
   7   2   1        0.07        2.54      2.01 o 
  -7   3   1      494.86      516.72      6.65 o 
  -6   3   1      543.67      546.85      7.79 o 
  -5   3   1     1110.65     1121.47     10.84 o 
  -4   3   1     1322.15     1319.91     11.38 o 
  -3   3   1      396.17      433.17      4.40 o 
  -2   3   1      286.94      213.17      2.59 o 
  -1   3   1     5446.38     5688.16     65.07 o 
   0   3   1     1644.52     1865.76     14.15 o 
   1   3   1    10198.29    10205.27    148.35 o 
   2   3   1     2755.14     2859.70     18.15 o 
   3   3   1    10993.54    11622.61    101.36 o 
   4   3   1      950.56      956.53      7.36 o 
   5   3   1     4006.56     4094.34     36.75 o 
   6   3   1      583.97      552.10     11.43 o 
   7   3   1      788.31      774.69     12.53 o 
  -7   4   1      356.03      348.95      6.00 o 
  -6   4   1      648.53      668.19      6.20 o 
  -5   4   1       39.33       43.90      2.22 o 
  -4   4   1      601.13      635.42      9.25 o 
  -3   4   1      805.66      861.91      7.81 o 
  -2   4   1      310.28      269.78      2.33 o 
  -1   4   1      632.73      645.76      6.80 o 
   0   4   1    14796.22    13965.81    142.10 o 
   1   4   1     2941.84     3068.65     23.84 o 
   2   4   1     1777.84     1692.47     12.07 o 
   3   4   1     3518.85     3833.81     28.83 o 
   4   4   1      938.68      932.74      6.85 o 
   5   4   1      523.76      540.97      5.46 o 
   6   4   1      911.38      892.70      8.88 o 
   7   4   1        0.28        3.52      2.47 o 
  -7   5   1      564.39      540.27     10.33 o 
  -6   5   1      400.77      383.14      4.45 o 
  -5   5   1        8.45        9.57      1.40 o 
  -4   5   1     2809.81     2857.74     23.58 o 
  -3   5   1      175.60      171.68      4.43 o 
  -2   5   1     6434.85     6594.97     80.04 o 
  -1   5   1      570.35      624.11      8.77 o 
   0   5   1     1869.62     1861.61     22.03 o 
   1   5   1      354.47      297.63      3.82 o 
   2   5   1     1221.03     1255.24      8.52 o 
   3   5   1     9797.52    10582.61     96.53 o 
   4   5   1      203.06      213.10      2.66 o 
   5   5   1       50.72       54.68      1.69 o 
   6   5   1        4.66        2.65      2.13 o 
   7   5   1     1066.75     1054.78     14.06 o 
  -7   6   1      124.42      131.41      7.86 o 
  -6   6   1       16.00       20.70      2.20 o 
  -5   6   1      150.86      164.06      3.45 o 
  -4   6   1     1259.67     1259.50      8.93 o 
  -3   6   1      247.58      242.21     11.11 o 
  -2   6   1     2481.66     2754.29     30.87 o 
  -1   6   1     1714.03     1703.87     11.69 o 
   0   6   1      402.08      283.91      3.32 o 
   1   6   1    14283.41    14567.18    290.17 o 
   2   6   1    11851.79    12743.97    121.84 o 
   3   6   1     2708.66     2798.72     17.77 o 
   4   6   1     5202.25     5265.12     42.08 o 
   5   6   1       15.32       14.61      2.27 o 
   6   6   1      606.02      626.26      9.24 o 
   7   6   1        4.91        6.56      4.00 o 
  -7   7   1      122.77      140.69      6.69 o 
  -6   7   1       64.93       72.06      2.03 o 
  -5   7   1      902.65      905.54      6.31 o 
  -4   7   1     4290.06     4242.08     45.57 o 
  -3   7   1       40.35       52.93      3.70 o 
  -2   7   1     8900.93     9328.94    106.18 o 
  -1   7   1     2484.78     2655.04     18.75 o 
   0   7   1     3148.53     2997.01     24.36 o 
   1   7   1     3223.29     3541.06     25.80 o 
   2   7   1      977.71      990.65      7.02 o 
   3   7   1     1608.82     1620.28     11.56 o 
   4   7   1      304.79      324.66      3.91 o 
   5   7   1      134.11      144.75      4.19 o 
   6   7   1      246.68      254.18      5.27 o 
   7   7   1      610.44      628.56     11.95 o 
  -7   8   1      147.18      152.53     13.63 o 
  -6   8   1     1208.47     1217.79     17.27 o 
  -5   8   1     3134.17     3145.48     31.04 o 
  -4   8   1       51.99       48.73      5.09 o 
  -3   8   1     3951.00     4050.84     44.35 o 
  -2   8   1       73.74       74.11      2.26 o 
  -1   8   1     4928.67     5135.36     47.22 o 
   0   8   1      479.35      411.74      4.33 o 
   1   8   1     1117.64      960.01      7.20 o 
   2   8   1      710.88      555.45      7.55 o 
   3   8   1      213.79      266.84      2.47 o 
   4   8   1      326.25      345.29      3.84 o 
   5   8   1      576.41      589.45      7.63 o 
   6   8   1      535.69      573.68     14.17 o 
   7   8   1       16.86       15.28      5.21 o 
  -7   9   1      110.45       96.83      9.33 o 
  -6   9   1     1490.58     1462.36     24.07 o 
  -5   9   1       34.72       33.83      1.55 o 
  -4   9   1     5392.07     5459.13     56.34 o 
  -3   9   1      740.50      759.77      8.67 o 
  -2   9   1     5704.04     5837.87     59.63 o 
  -1   9   1      515.50      535.44      6.66 o 
   0   9   1      222.39      157.45      3.16 o 
   1   9   1      304.37      332.64      3.96 o 
   2   9   1       10.31       19.07      1.36 o 
   3   9   1        8.93       11.56      1.64 o 
   4   9   1       10.56        8.07      1.24 o 
   5   9   1       82.80       79.21      3.23 o 
   6   9   1       95.99      136.29     15.67 o 
   7   9   1      105.25      100.04      7.75 o 
  -6  10   1      518.59      521.28     14.02 o 
  -5  10   1     3029.43     3085.28     27.04 o 
  -4  10   1      188.90      209.92      6.54 o 
  -3  10   1     3291.04     3339.19     32.37 o 
  -2  10   1      318.92      336.42      4.68 o 
  -1  10   1     1895.23     1879.62     14.38 o 
   0  10   1       28.31       23.85      1.65 o 
   1  10   1      914.86      842.06      7.89 o 
   2  10   1      851.64      813.79      7.02 o 
   3  10   1      148.70      134.15      1.88 o 
   4  10   1     1614.32     1673.48     13.30 o 
   5  10   1       20.02       13.53      4.40 o 
   6  10   1      782.78      772.59     16.63 o 
  -6  11   1      357.89      386.35     11.63 o 
  -5  11   1       16.61       17.92      1.59 o 
  -4  11   1      353.84      354.32      6.13 o 
  -3  11   1       36.05       53.72      3.72 o 
  -2  11   1     1334.89     1295.04      9.98 o 
  -1  11   1        8.13        9.15      1.34 o 
   0  11   1      746.71      810.90      7.56 o 
   1  11   1      272.78      285.98      4.63 o 
   2  11   1       66.61       71.19      6.88 o 
   3  11   1       14.72        8.60      2.00 o 
   4  11   1      397.44      384.96     12.51 o 
   5  11   1      424.54      422.41     13.21 o 
   6  11   1       46.58       34.64      5.88 o 
  -6  12   1       91.87      108.99      9.06 o 
  -5  12   1     1622.57     1582.97     21.72 o 
  -4  12   1       93.34       95.06      4.60 o 
  -3  12   1     3092.84     3314.68     33.74 o 
  -2  12   1      717.42      694.61      7.04 o 
  -1  12   1     7981.29     8213.83     72.13 o 
   0  12   1      290.21      274.65      4.70 o 
   1  12   1     1573.06     1579.31     14.00 o 
   2  12   1       62.68       60.40      2.77 o 
   3  12   1       65.13       49.90      2.82 o 
   4  12   1      210.20      233.31      8.98 o 
   5  12   1      208.57      210.58      9.97 o 
   6  12   1      596.24      555.26     13.09 o 
  -6  13   1      160.17      154.42     14.05 o 
  -5  13   1       41.19       29.52      5.72 o 
  -4  13   1      244.25      217.70      8.77 o 
  -3  13   1       30.65       27.80      3.12 o 
  -2  13   1      231.87      204.80      3.14 o 
  -1  13   1       78.90       74.91      3.68 o 
   0  13   1      441.17      426.06      6.15 o 
   1  13   1     1437.19     1335.36     23.66 o 
   2  13   1        4.19        1.94      1.50 o 
   3  13   1      604.20      544.72      9.46 o 
   4  13   1      123.42      127.88      7.30 o 
   5  13   1        1.27        9.72      4.90 o 
   6  13   1       53.07       61.36      7.34 o 
  -5  14   1      751.83      792.42     28.70 o 
  -4  14   1       82.96       86.68      4.60 o 
  -3  14   1     4887.17     4762.36     52.63 o 
  -2  14   1       62.12       49.28      2.14 o 
  -1  14   1     3180.85     3257.98     28.80 o 
   0  14   1        2.54        2.79      1.66 o 
   1  14   1      241.02      261.72      6.07 o 
   2  14   1       16.35       14.04      1.68 o 
   3  14   1        2.50        0.86      1.34 o 
   4  14   1      853.72      821.78     16.23 o 
   5  14   1      152.63      137.95      7.99 o 
  -5  15   1        0.30       -3.23      4.43 o 
  -4  15   1      386.50      363.63      7.28 o 
  -3  15   1       47.20       28.17      2.72 o 
  -2  15   1     1857.01     1922.78     18.87 o 
  -1  15   1      479.21      460.84      6.34 o 
   0  15   1       79.24       85.57      3.19 o 
   1  15   1        4.84        4.81      1.87 o 
   2  15   1      358.06      348.25      4.65 o 
   3  15   1      302.64      280.79      3.90 o 
   4  15   1      189.72      166.72      8.71 o 
   5  15   1       33.95       39.02      7.65 o 
  -5  16   1     1421.86     1426.53     26.69 o 
  -4  16   1       60.18       67.98      7.05 o 
  -3  16   1     1390.30     1405.35     17.84 o 
  -2  16   1      121.24      110.06      2.91 o 
  -1  16   1     1521.12     1531.17     21.21 o 
   0  16   1      558.77      541.03      8.42 o 
   1  16   1      289.05      309.25      5.20 o 
   2  16   1      299.79      303.63      4.47 o 
   3  16   1      113.48      106.65      4.70 o 
   4  16   1      660.89      660.26     15.45 o 
  -4  17   1      258.30      275.94     10.10 o 
  -3  17   1       54.65       53.35      3.70 o 
  -2  17   1      874.85      848.05      8.02 o 
  -1  17   1       88.31       91.09      4.55 o 
   0  17   1     1444.38     1472.63     15.98 o 
   1  17   1        1.96       -0.39      2.07 o 
   2  17   1       47.87       49.60      2.56 o 
   3  17   1      190.40      216.08      7.11 o 
   4  17   1        1.30       -1.08      3.86 o 
  -3  18   1      811.45      822.25     13.38 o 
  -2  18   1       36.12       29.90      4.16 o 
  -1  18   1      729.67      772.73      9.32 o 
   0  18   1      190.09      209.90      6.95 o 
   1  18   1      604.75      640.34      7.81 o 
   2  18   1      423.31      433.80      5.80 o 
   3  18   1      107.51      106.77      9.69 o 
  -3  19   1       67.09       75.34      4.50 o 
  -2  19   1     1310.87     1296.27     17.88 o 
  -1  19   1       80.42       75.87      4.89 o 
   0  19   1      968.28     1035.71     16.00 o 
   1  19   1       19.61       15.48      2.26 o 
   2  19   1       29.45       27.51      3.23 o 
   3  19   1      156.79      158.97     10.83 o 
  -2  20   1      121.58      132.04     14.10 o 
  -1  20   1        9.14        5.12      2.90 o 
   0  20   1      102.22      120.87      4.47 o 
   1  20   1      969.08      994.70     12.28 o 
   2  20   1      811.74      845.39     12.93 o 
  -7   0   2      334.03      337.88      9.33 o 
  -6   0   2     5699.44     5794.99     76.13 o 
  -5   0   2      877.75      876.74     11.34 o 
  -4   0   2     2784.48     2564.44     27.39 o 
  -3   0   2     1121.83     1128.97     13.28 o 
  -2   0   2     2668.04     2735.41     35.29 o 
  -1   0   2     5612.64     5734.63     93.73 o 
   1   0   2     2022.89     2004.67     42.85 o 
   2   0   2     1666.50     1812.12     13.93 o 
   3   0   2     4178.49     3591.24     31.83 o 
   4   0   2      190.80      172.63      3.42 o 
   5   0   2     7647.25     7826.81     87.16 o 
   6   0   2     3579.48     3498.63     52.31 o 
   7   0   2     2087.59     2216.43     34.37 o 
  -7   1   2       73.10       72.96      3.85 o 
  -6   1   2       49.41       54.49      2.85 o 
  -5   1   2      412.79      433.03      5.42 o 
  -4   1   2      636.91      709.08      6.35 o 
  -3   1   2      148.62      169.59      3.17 o 
  -2   1   2     1064.73     1177.99     14.10 o 
  -1   1   2      102.19      128.56      2.54 o 
   1   1   2     4133.71     4471.28     39.75 o 
   2   1   2     3065.81     3320.34     19.81 o 
   3   1   2      632.32      712.27      4.84 o 
   4   1   2        0.44        1.27      1.02 o 
   5   1   2       15.76       17.26      1.88 o 
   6   1   2      142.35      139.87      3.93 o 
   7   1   2        2.29        6.82      1.96 o 
  -7   2   2      187.73      205.13      4.48 o 
  -6   2   2     5361.26     5460.08     49.03 o 
  -5   2   2      376.08      365.45      3.98 o 
  -4   2   2     7021.48     7171.55     56.96 o 
  -3   2   2        7.76        4.57      0.95 o 
  -2   2   2     4354.68     4493.60     53.09 o 
  -1   2   2     8003.42     8063.78    116.17 o 
   0   2   2      669.66      704.06      5.28 o 
   1   2   2    12769.01    12624.46    143.37 o 
   2   2   2      230.56      232.46      3.51 o 
   3   2   2    13472.41    13933.62    119.95 o 
   4   2   2     2108.09     2202.88     14.97 o 
   5   2   2     6207.95     6478.65     57.86 o 
   6   2   2      266.42      284.62      4.82 o 
   7   2   2     1526.35     1505.49     20.37 o 
  -7   3   2      893.17      897.99      9.99 o 
  -6   3   2      102.59      101.98      3.45 o 
  -5   3   2        4.36        4.45      1.59 o 
  -4   3   2      480.68      469.35      4.39 o 
  -3   3   2     2388.66     2415.21     16.97 o 
  -2   3   2      377.60      388.80      2.95 o 
  -1   3   2     2925.08     3198.00     28.06 o 
   0   3   2     4439.89     4627.31     51.41 o 
   1   3   2     1435.25     1438.99     10.07 o 
   2   3   2     1039.97      983.42      7.39 o 
   3   3   2       73.73       95.37      2.76 o 
   4   3   2     2373.28     2513.75     17.84 o 
   5   3   2      181.82      174.10      3.82 o 
   6   3   2      150.70      159.11      4.36 o 
   7   3   2      151.14      162.48     11.04 o 
  -7   4   2      129.48      132.11      4.84 o 
  -6   4   2     2268.17     2345.57     19.39 o 
  -5   4   2       12.85       12.77      1.54 o 
  -4   4   2     7703.46     7957.78     65.41 o 
  -3   4   2       67.95      106.96      3.12 o 
  -2   4   2     4252.28     4222.18     45.56 o 
  -1   4   2      368.15      308.46      3.10 o 
   0   4   2     2697.00     2784.46     21.44 o 
   1   4   2     6340.85     6287.00     52.39 o 
   2   4   2        0.69        6.59      1.12 o 
   3   4   2     5712.05     6064.91     51.45 o 
   4   4   2       99.00       94.93      3.73 o 
   5   4   2     2326.70     2343.59     18.18 o 
   6   4   2      407.13      422.18      6.59 o 
   7   4   2      724.60      750.41     12.36 o 
  -7   5   2     1002.33     1002.32     16.51 o 
  -6   5   2       93.71       95.63      3.50 o 
  -5   5   2     2026.36     2090.82     15.35 o 
  -4   5   2      533.37      570.22      4.42 o 
  -3   5   2     1338.96     1307.01      9.10 o 
  -2   5   2     1175.59     1325.98     16.33 o 
  -1   5   2     2885.44     3213.71     27.94 o 
   0   5   2      631.16      739.73      5.50 o 
   1   5   2      353.04      415.44      2.83 o 
   2   5   2     6635.88     7029.04     60.41 o 
   3   5   2       75.05       87.45      2.06 o 
   4   5   2      669.91      690.13      7.19 o 
   5   5   2      169.29      178.10      4.02 o 
   6   5   2     1500.67     1521.03     18.06 o 
   7   5   2       42.05       35.87      4.20 o 
  -7   6   2      117.52      115.03      9.01 o 
  -6   6   2        8.31        8.42      1.15 o 
  -5   6   2      253.51      247.99      3.36 o 
  -4   6   2     1149.32     1107.99      7.12 o 
  -3   6   2     1237.45     1174.07     14.14 o 
  -2   6   2     3782.17     3880.93     44.45 o 
  -1   6   2      747.93      764.38      9.17 o 
   0   6   2     6007.43     6024.19     61.44 o 
   1   6   2     7518.40     7373.77     69.57 o 
   2   6   2      409.84      426.45      3.83 o 
   3   6   2     1288.36     1234.46     10.25 o 
   4   6   2       95.15      106.40      2.75 o 
   5   6   2       20.33       26.20      2.65 o 
   6   6   2      233.80      236.56      7.20 o 
   7   6   2      451.32      465.96     10.54 o 
  -7   7   2      753.80      780.72     17.50 o 
  -6   7   2       55.26       51.61      3.07 o 
  -5   7   2     1841.70     1872.89     19.68 o 
  -4   7   2       30.98       39.55      3.52 o 
  -3   7   2     2585.11     2558.40     28.32 o 
  -2   7   2      145.58      131.42      4.32 o 
  -1   7   2     1234.62     1292.66      8.71 o 
   0   7   2     4685.09     4680.74     37.86 o 
   1   7   2     2225.49     2501.81     16.92 o 
   2   7   2     4113.26     4146.60     32.92 o 
   3   7   2       68.21       78.73      2.84 o 
   4   7   2     1075.31     1086.37     10.41 o 
   5   7   2      173.68      188.03      5.54 o 
   6   7   2     1180.26     1198.20     21.41 o 
   7   7   2       86.23       84.99      5.78 o 
  -7   8   2      107.75      102.61      9.65 o 
  -6   8   2      116.28      106.24      3.58 o 
  -5   8   2        3.27        5.13      2.14 o 
  -4   8   2      330.34      339.14     10.40 o 
  -3   8   2     3236.15     3293.40     34.80 o 
  -2   8   2     1736.86     1574.69     18.60 o 
  -1   8   2        4.34       20.75      1.54 o 
   0   8   2     1685.62     1508.13     17.36 o 
   1   8   2     2179.28     2285.56     21.82 o 
   2   8   2        2.16        5.70      1.06 o 
   3   8   2      139.60      118.38      4.17 o 
   4   8   2      383.98      381.32      4.85 o 
   5   8   2       11.85       16.37      2.11 o 
   6   8   2      149.63      168.09      4.75 o 
   7   8   2       63.79       54.31      7.14 o 
  -7   9   2      252.18      244.65      9.50 o 
  -6   9   2       42.57       54.02      5.13 o 
  -5   9   2     2468.98     2473.23     25.08 o 
  -4   9   2     1170.01     1139.75     17.65 o 
  -3   9   2     1595.21     1534.27     17.65 o 
  -2   9   2       51.60       26.08      1.44 o 
  -1   9   2     5458.66     5562.81     45.25 o 
   0   9   2    11010.19    11326.78    132.54 o 
   1   9   2      485.56      446.88      4.48 o 
   2   9   2     3490.52     3214.67     30.85 o 
   3   9   2       41.43       33.93      2.65 o 
   4   9   2     4428.67     4431.81     45.10 o 
   5   9   2      437.02      462.06      5.62 o 
   6   9   2     1177.98     1205.33     22.61 o 
  -6  10   2       31.94       32.25      4.93 o 
  -5  10   2      145.69      164.17      4.30 o 
  -4  10   2        1.17       -0.23      2.14 o 
  -3  10   2      925.35      844.70     10.27 o 
  -2  10   2     1903.09     1876.28     13.54 o 
  -1  10   2      876.26      850.34      8.12 o 
   0  10   2     1536.21     1465.66     14.10 o 
   1  10   2      368.35      476.54      6.26 o 
   2  10   2      512.70      515.47      6.13 o 
   3  10   2      762.45      759.37      6.14 o 
   4  10   2       56.20       57.95      2.74 o 
   5  10   2       17.45       17.96      2.21 o 
   6  10   2       11.28       10.53      5.41 o 
  -6  11   2       90.35      101.57      7.54 o 
  -5  11   2     2018.04     2043.47     19.89 o 
  -4  11   2      646.75      618.82      8.01 o 
  -3  11   2     1666.57     1672.23     22.67 o 
  -2  11   2     4619.24     4660.41     36.79 o 
  -1  11   2     8474.39     8509.27     78.83 o 
   0  11   2     8189.77     8058.62     74.29 o 
   1  11   2      920.33      970.28     13.40 o 
   2  11   2     4831.11     4777.30     50.56 o 
   3  11   2      450.28      426.78      5.33 o 
   4  11   2     1700.13     1750.67     15.31 o 
   5  11   2       40.97       36.27      6.82 o 
   6  11   2      403.55      376.81     10.83 o 
  -6  12   2       15.20       17.40      5.60 o 
  -5  12   2        6.43        4.99      2.19 o 
  -4  12   2       40.90       42.09      3.42 o 
  -3  12   2      713.10      702.64     10.03 o 
  -2  12   2       95.47      103.58      4.90 o 
  -1  12   2     1596.72     1539.66     13.16 o 
   0  12   2     1087.63     1097.69     11.36 o 
   1  12   2      133.46      136.45      3.48 o 
   2  12   2     1232.54     1171.39     11.66 o 
   3  12   2      180.07      185.33      5.59 o 
   4  12   2      163.31      154.08      9.81 o 
   5  12   2       46.74       46.56      6.34 o 
   6  12   2      267.77      270.04     13.28 o 
  -6  13   2       31.61       41.68      7.89 o 
  -5  13   2       45.90       50.08      6.50 o 
  -4  13   2      509.51      508.12     11.36 o 
  -3  13   2     3811.36     3707.59     37.22 o 
  -2  13   2     4565.75     4514.73     36.60 o 
  -1  13   2     7528.89     7710.75     73.55 o 
   0  13   2     4119.13     4150.59     36.60 o 
   1  13   2     5496.32     5540.41     75.55 o 
   2  13   2     1563.11     1628.42     15.72 o 
   3  13   2      458.13      428.24      6.32 o 
   4  13   2     2084.03     2034.53     31.62 o 
   5  13   2      163.83      191.16     14.77 o 
   6  13   2       76.87       94.29     17.10 o 
  -5  14   2        3.13       12.04      4.88 o 
  -4  14   2      237.04      228.11      9.25 o 
  -3  14   2      499.13      430.84      7.54 o 
  -2  14   2      757.09      790.85      7.28 o 
  -1  14   2      297.52      275.76      4.20 o 
   0  14   2      123.14      148.65      4.09 o 
   1  14   2      414.64      419.20      7.15 o 
   2  14   2       67.18       64.00      4.71 o 
   3  14   2      710.17      608.93     12.60 o 
   4  14   2      300.62      305.11     16.94 o 
   5  14   2       10.68       10.04      5.15 o 
  -5  15   2     1036.19     1051.95     23.17 o 
  -4  15   2      755.34      713.80     10.59 o 
  -3  15   2     2343.20     2315.23     27.54 o 
  -2  15   2     4806.45     4699.97     38.38 o 
  -1  15   2     1664.82     1671.81     14.45 o 
   0  15   2     1433.06     1487.28     14.80 o 
   1  15   2     1607.67     1588.63     17.08 o 
   2  15   2     2050.84     1944.70     20.01 o 
   3  15   2       70.58       63.38      6.16 o 
   4  15   2      890.38      815.78     16.76 o 
   5  15   2        2.29        9.37      4.78 o 
  -5  16   2       51.61       37.70      7.29 o 
  -4  16   2      175.66      186.03      6.14 o 
  -3  16   2      329.80      326.61      8.42 o 
  -2  16   2      692.19      669.93      8.53 o 
  -1  16   2      773.68      789.29      7.82 o 
   0  16   2      755.90      767.42      9.38 o 
   1  16   2      102.19       88.57      4.45 o 
   2  16   2      520.29      476.15      7.07 o 
   3  16   2      101.14       92.37      4.22 o 
   4  16   2        0.02        0.73      3.76 o 
  -4  17   2       57.95       54.50      8.11 o 
  -3  17   2      532.97      562.87     10.49 o 
  -2  17   2       60.88       59.56      2.36 o 
  -1  17   2      433.00      453.25      5.85 o 
   0  17   2      729.96      732.80     10.97 o 
   1  17   2      313.55      301.45      4.82 o 
   2  17   2     1033.20     1025.25      9.89 o 
   3  17   2       40.47       38.97      7.49 o 
   4  17   2      374.26      399.77     15.66 o 
  -3  18   2      214.44      211.53      7.79 o 
  -2  18   2      252.20      254.70      8.22 o 
  -1  18   2     1761.53     1774.23     17.35 o 
   0  18   2      908.68      927.76     10.83 o 
   1  18   2      537.40      548.79      7.65 o 
   2  18   2      185.66      189.77      4.19 o 
   3  18   2      195.73      229.53     13.41 o 
  -3  19   2      210.97      198.99      7.39 o 
  -2  19   2       49.78       46.04      5.38 o 
  -1  19   2       24.64       18.63      2.59 o 
   0  19   2      279.80      285.25      5.77 o 
   1  19   2       21.07       19.73      2.97 o 
   2  19   2      521.86      540.58     11.35 o 
   3  19   2        8.91       10.96      6.74 o 
  -2  20   2      586.53      548.06     10.81 o 
  -1  20   2      361.28      347.97     12.93 o 
   0  20   2      903.90      916.20     16.66 o 
   1  20   2      467.69      458.97      9.96 o 
  -7   1   3      359.85      362.31      5.55 o 
  -6   1   3     3344.72     3387.82     29.76 o 
  -5   1   3     1530.39     1543.32     13.29 o 
  -4   1   3     5242.96     5267.88     43.38 o 
  -3   1   3     4084.50     3904.21     32.39 o 
  -2   1   3     3800.61     3871.60     38.55 o 
  -1   1   3    12641.20    12114.33    209.17 o 
   0   1   3     2661.89     2715.34     35.71 o 
   1   1   3      535.72      604.25      6.82 o 
   2   1   3     1006.74      948.44      6.14 o 
   3   1   3       21.73       55.13      1.60 o 
   4   1   3     3194.73     3378.02     22.31 o 
   5   1   3       19.14       30.01      3.20 o 
   6   1   3      972.51     1074.76     11.70 o 
   7   1   3       23.36       18.88      4.21 o 
  -7   2   3       38.38       32.25      2.45 o 
  -6   2   3      212.27      216.41      5.33 o 
  -5   2   3      788.69      749.98      6.75 o 
  -4   2   3     2002.87     2161.15     16.67 o 
  -3   2   3      141.88      118.31      3.83 o 
  -2   2   3     1326.02     1310.38     12.91 o 
  -1   2   3    15323.36    14976.02    233.31 o 
   0   2   3       20.89       43.38      5.61 o 
   1   2   3        9.20        9.77      1.31 o 
   2   2   3     1779.93     1931.06     11.79 o 
   3   2   3     5006.82     5605.46     41.65 o 
   4   2   3      276.60      290.54      3.34 o 
   5   2   3      443.80      447.60      5.17 o 
   6   2   3       14.69       16.41      2.53 o 
   7   2   3      155.72      151.04      8.31 o 
  -7   3   3      147.37      151.39      3.99 o 
  -6   3   3     1346.77     1376.98     12.83 o 
  -5   3   3     1691.32     1698.22     13.84 o 
  -4   3   3     4455.08     4619.58     36.68 o 
  -3   3   3     2012.23     1856.45     13.97 o 
  -2   3   3     4565.19     4766.29     43.10 o 
  -1   3   3      542.40      664.32      4.51 o 
   0   3   3      894.66      853.96      7.18 o 
   1   3   3     1351.86     1307.62     10.05 o 
   2   3   3        7.69       26.74      2.82 o 
   3   3   3     1985.33     2012.22     14.58 o 
   4   3   3     1014.79      984.13      8.26 o 
   5   3   3      417.36      389.46      4.81 o 
   6   3   3     1477.69     1510.21     15.63 o 
   7   3   3       20.62       23.60      2.72 o 
  -7   4   3      591.44      594.48     10.87 o 
  -6   4   3       24.31       23.51      2.00 o 
  -5   4   3     3401.14     3425.58     27.60 o 
  -4   4   3     2667.83     2728.46     19.55 o 
  -3   4   3     3818.38     3913.56     31.30 o 
  -2   4   3     2716.31     2841.17     36.44 o 
  -1   4   3     1917.15     2227.58     18.33 o 
   0   4   3      175.54      185.57      2.70 o 
   1   4   3     1041.86     1149.66      8.02 o 
   2   4   3     1231.63     1225.00     10.12 o 
   3   4   3     3053.62     3131.41     23.86 o 
   4   4   3      189.09      175.89      3.98 o 
   5   4   3      109.18      123.45      3.09 o 
   6   4   3        1.32        1.34      2.02 o 
   7   4   3     1587.12     1639.24     20.10 o 
  -7   5   3        8.40        4.39      2.57 o 
  -6   5   3       34.79       44.57      2.14 o 
  -5   5   3      165.11      160.77      3.90 o 
  -4   5   3     1851.78     1876.43     13.53 o 
  -3   5   3      860.95      807.92     11.88 o 
  -2   5   3     9014.53    10030.90    134.10 o 
  -1   5   3     3403.97     3282.24     23.61 o 
   0   5   3     1391.13     1486.36     21.09 o 
   1   5   3     7812.00     7696.40     81.49 o 
   2   5   3      549.33      534.98      4.92 o 
   3   5   3     2845.87     2770.05     22.19 o 
   4   5   3     1125.89     1068.60      9.79 o 
   5   5   3       94.17      111.84      3.42 o 
   6   5   3     1649.26     1643.84     20.77 o 
   7   5   3       33.04       32.42      3.88 o 
  -7   6   3      558.94      542.36     13.70 o 
  -6   6   3      822.47      844.35      6.64 o 
  -5   6   3     1438.55     1524.23     10.75 o 
  -4   6   3     1145.17     1153.01     14.60 o 
  -3   6   3     4877.99     5005.60     61.09 o 
  -2   6   3     2397.74     2496.83     30.91 o 
  -1   6   3       99.86       85.11      1.89 o 
   0   6   3      199.33      163.41      3.40 o 
   1   6   3     2132.97     2317.51     15.12 o 
   2   6   3     5030.00     5157.28     42.41 o 
   3   6   3      617.38      599.26      5.97 o 
   4   6   3      292.59      305.20      4.53 o 
   5   6   3      389.76      378.21      6.07 o 
   6   6   3      124.53      122.79      7.22 o 
   7   6   3     1035.38     1015.63     18.23 o 
  -7   7   3       79.29       83.86      6.60 o 
  -6   7   3      466.54      461.43      8.04 o 
  -5   7   3      726.46      722.97      9.98 o 
  -4   7   3       11.44        9.83      2.64 o 
  -3   7   3     3878.74     4240.37     50.41 o 
  -2   7   3      785.40      888.01     12.63 o 
  -1   7   3     3908.58     3816.61     31.84 o 
   0   7   3       11.69       23.83      1.55 o 
   1   7   3    11976.15    12329.38    116.75 o 
   2   7   3        0.83        1.27      1.59 o 
   3   7   3     1421.99     1401.58     11.29 o 
   4   7   3      702.32      680.74      7.82 o 
   5   7   3     2505.31     2486.74     23.45 o 
   6   7   3      665.60      634.45      8.07 o 
   7   7   3      151.73      166.30      6.55 o 
  -7   8   3      338.56      361.84     12.88 o 
  -6   8   3      304.66      323.82      6.38 o 
  -5   8   3      324.96      362.07      6.80 o 
  -4   8   3     1294.49     1336.96     19.15 o 
  -3   8   3     3332.73     3538.54     55.99 o 
  -2   8   3      209.89      168.49      5.64 o 
  -1   8   3      185.73      176.87      3.03 o 
   0   8   3     4775.00     4612.46     37.29 o 
   1   8   3     1113.86     1137.08      9.27 o 
   2   8   3     1615.27     1562.55     11.53 o 
   3   8   3      982.18      993.82      9.72 o 
   4   8   3     2035.50     2028.11     18.41 o 
   5   8   3     4157.10     4225.90     40.85 o 
   6   8   3       57.17       48.54      2.30 o 
   7   8   3     1374.60     1427.82     23.55 o 
  -7   9   3       71.13       60.28      7.99 o 
  -6   9   3       67.72       62.96      3.96 o 
  -5   9   3      635.92      647.77      8.71 o 
  -4   9   3       65.14       73.18      5.16 o 
  -3   9   3      138.20      115.12      5.43 o 
  -2   9   3      643.09      593.77     11.44 o 
  -1   9   3     5889.75     6146.80     56.17 o 
   0   9   3       41.41       36.56      1.69 o 
   1   9   3     3564.10     3579.29     27.30 o 
   2   9   3      710.35      759.70      6.11 o 
   3   9   3     4240.36     4263.88     39.36 o 
   4   9   3      674.32      687.39      7.57 o 
   5   9   3      731.70      729.72      8.68 o 
   6   9   3        5.75        5.06      3.59 o 
  -6  10   3      369.18      364.67     16.22 o 
  -5  10   3      597.23      636.06     17.93 o 
  -4  10   3       98.55      115.17     11.56 o 
  -3  10   3       96.95      112.21      9.14 o 
  -2  10   3     1880.09     1828.94     15.10 o 
  -1  10   3       41.08       20.23      1.56 o 
   0  10   3     9749.00     9703.70    102.31 o 
   1  10   3      357.33      352.34      4.50 o 
   2  10   3     2451.73     2459.79     26.34 o 
   3  10   3        3.92        5.90      1.66 o 
   4  10   3     4027.66     4024.77     39.55 o 
   5  10   3     1171.14     1222.10     11.42 o 
   6  10   3      566.53      556.51     15.97 o 
  -6  11   3        5.26       12.42      5.75 o 
  -5  11   3      154.40      146.77      6.39 o 
  -4  11   3      311.76      295.00      5.29 o 
  -3  11   3      129.05      128.23      3.68 o 
  -2  11   3      854.95      862.27      7.54 o 
  -1  11   3      361.87      388.83      5.56 o 
   0  11   3     1535.21     1630.71     15.62 o 
   1  11   3     1438.52     1363.97     10.32 o 
   2  11   3       89.84      102.45      2.87 o 
   3  11   3      738.69      727.43      8.25 o 
   4  11   3      463.84      466.39      6.76 o 
   5  11   3      487.63      492.43     10.23 o 
   6  11   3      160.96      170.65     10.93 o 
  -6  12   3      135.40      127.93      7.15 o 
  -5  12   3      347.77      355.39      6.84 o 
  -4  12   3       55.46       40.94      3.89 o 
  -3  12   3      541.01      514.88      9.97 o 
  -2  12   3     2415.62     2484.16     19.58 o 
  -1  12   3      144.81      149.15      3.11 o 
   0  12   3     5827.18     5764.88     56.65 o 
   1  12   3       34.97       43.47      2.24 o 
   2  12   3     1995.44     2132.53     19.14 o 
   3  12   3      796.88      812.47     10.04 o 
   4  12   3     1300.73     1359.43     16.10 o 
   5  12   3      419.13      404.35     12.25 o 
   6  12   3      259.55      248.01     12.35 o 
  -6  13   3        9.32        7.82      4.86 o 
  -5  13   3      133.24      147.81      8.39 o 
  -4  13   3       20.14       21.11      3.39 o 
  -3  13   3        0.89        3.27      2.72 o 
  -2  13   3      446.60      433.69      5.06 o 
  -1  13   3      253.76      251.83      4.86 o 
   0  13   3     1232.41     1198.85     13.59 o 
   1  13   3      251.13      245.95      4.30 o 
   2  13   3      181.19      157.51      6.41 o 
   3  13   3       11.02        8.92      2.03 o 
   4  13   3       14.32       13.30      2.16 o 
   5  13   3        0.18        3.19      4.73 o 
  -5  14   3       11.72       13.01      5.42 o 
  -4  14   3      145.17      150.29      5.89 o 
  -3  14   3       37.05       40.63      3.21 o 
  -2  14   3     2817.30     2819.77     21.76 o 
  -1  14   3      257.67      260.35      4.46 o 
   0  14   3     1421.31     1506.05     14.52 o 
   1  14   3      189.37      180.76      4.63 o 
   2  14   3     2707.97     2721.81     30.11 o 
   3  14   3      613.23      622.35      9.05 o 
   4  14   3     1764.48     1645.97     40.33 o 
   5  14   3      123.24      116.99     12.53 o 
  -5  15   3        1.23       -1.40      4.10 o 
  -4  15   3        5.10        8.01      3.36 o 
  -3  15   3      395.20      374.05      7.10 o 
  -2  15   3       15.96       12.54      1.72 o 
  -1  15   3       54.28       56.75      3.03 o 
   0  15   3      462.95      467.60      8.05 o 
   1  15   3       14.81       21.88      2.44 o 
   2  15   3       66.48       60.41      3.16 o 
   3  15   3      271.45      237.26      8.25 o 
   4  15   3      347.93      359.96     13.76 o 
   5  15   3       52.07       47.58      6.91 o 
  -4  16   3      302.23      285.28      7.67 o 
  -3  16   3        3.04        7.07      2.67 o 
  -2  16   3      472.44      486.20      5.57 o 
  -1  16   3      106.12      115.99      3.52 o 
   0  16   3     1713.28     1764.10     18.48 o 
   1  16   3      560.33      571.72      8.92 o 
   2  16   3     4565.73     4375.02     50.03 o 
   3  16   3      409.94      378.89     11.66 o 
   4  16   3      659.95      730.94     20.13 o 
  -4  17   3       88.89      106.22      7.08 o 
  -3  17   3      625.52      624.22     12.28 o 
  -2  17   3      208.42      219.77     11.20 o 
  -1  17   3     1730.70     1783.21     22.01 o 
   0  17   3        1.56        4.88      1.93 o 
   1  17   3     1600.14     1616.43     17.71 o 
   2  17   3       49.61       61.54      3.78 o 
   3  17   3      388.91      386.96     14.45 o 
   4  17   3        7.05        6.64      6.66 o 
  -3  18   3      530.30      529.15     10.65 o 
  -2  18   3      571.53      588.27     11.82 o 
  -1  18   3       49.15       30.66      2.17 o 
   0  18   3     1355.39     1362.65     16.54 o 
   1  18   3      158.49      143.42      5.18 o 
   2  18   3      622.60      630.82      8.05 o 
   3  18   3       28.00       18.11      5.49 o 
  -3  19   3      148.37      136.74      7.33 o 
  -2  19   3       17.62       25.67      4.44 o 
  -1  19   3     1152.23     1156.06     19.15 o 
   0  19   3        5.03        3.58      2.34 o 
   1  19   3     1640.33     1620.54     15.85 o 
   2  19   3        0.73        1.75      2.73 o 
  -1  20   3      181.61      181.75      8.17 o 
   0  20   3       53.86       45.98      3.40 o 
   1  20   3       29.34       26.01      4.10 o 
  -7   0   4      460.14      476.11      8.75 o 
  -6   0   4      484.60      469.52      8.13 o 
  -5   0   4     6962.38     6984.32     90.43 o 
  -4   0   4      223.84      272.58      5.02 o 
  -3   0   4    17285.98    17589.74    327.58 o 
  -2   0   4       93.65      112.18      7.44 o 
  -1   0   4    50139.42    33938.54    759.10 o 
   0   0   4      108.11       96.76      6.04 o 
   1   0   4    33094.05    28449.77    604.75 o 
   2   0   4     1156.51     1155.70     15.25 o 
   3   0   4     1737.66     1542.69     16.30 o 
   4   0   4     2663.54     2760.77     32.12 o 
   5   0   4      206.16      207.72      5.32 o 
   6   0   4      400.62      483.63      8.35 o 
   7   0   4      168.86      171.47     14.38 o 
  -7   1   4      192.22      190.43      4.74 o 
  -6   1   4       73.64       72.75      2.84 o 
  -5   1   4       84.11       87.35      3.62 o 
  -4   1   4      465.57      446.67      5.61 o 
  -3   1   4        1.52        1.85      1.57 o 
  -2   1   4      684.60      833.76      9.40 o 
  -1   1   4    50889.57    35884.31    579.64 o 
   0   1   4     7203.73     7156.69     81.29 o 
   1   1   4       17.21       13.78      1.49 o 
   2   1   4      392.60      418.60      4.31 o 
   3   1   4       45.21       67.21      2.18 o 
   4   1   4       46.18       39.03      1.75 o 
   5   1   4      179.20      162.62      3.48 o 
   6   1   4       42.38       28.80      2.78 o 
   7   1   4       57.33       43.12      7.21 o 
  -7   2   4      180.85      180.55      3.87 o 
  -6   2   4      270.65      271.38      5.35 o 
  -5   2   4     4320.30     4365.53     37.13 o 
  -4   2   4      256.74      240.77      3.26 o 
  -3   2   4    13766.70    14050.28    202.47 o 
  -2   2   4      907.12      946.05      7.88 o 
  -1   2   4    62931.92    44086.91   1195.43 o 
   0   2   4     1004.43     1018.13      8.25 o 
   1   2   4    16402.08    15346.69    274.77 o 
   2   2   4     1705.16     1683.04     12.01 o 
   3   2   4     4395.13     4526.97     35.34 o 
   4   2   4     1918.62     1973.45     15.34 o 
   5   2   4      225.11      231.20      4.99 o 
   6   2   4      447.10      475.74     12.60 o 
   7   2   4      379.41      393.37      8.85 o 
  -7   3   4       25.79       26.15      2.29 o 
  -6   3   4       21.08       22.81      2.30 o 
  -5   3   4      154.86      157.06      5.27 o 
  -4   3   4     4124.26     4197.72     33.32 o 
  -3   3   4       12.78       16.60      1.69 o 
  -2   3   4      736.25      644.75      5.24 o 
  -1   3   4     2898.38     2965.53     29.52 o 
   0   3   4     2600.05     2323.83     17.51 o 
   1   3   4       15.57       19.10      1.54 o 
   2   3   4       98.30      151.85      2.10 o 
   3   3   4       98.27      133.87      2.98 o 
   4   3   4      315.16      319.63      4.64 o 
   5   3   4      118.99      105.61      2.82 o 
   6   3   4       59.98       76.96      9.51 o 
   7   3   4       59.11       57.20      4.71 o 
  -7   4   4      626.52      643.37     10.63 o 
  -6   4   4       42.18       48.18      2.21 o 
  -5   4   4      544.28      579.97      5.25 o 
  -4   4   4        2.06        1.64      1.07 o 
  -3   4   4     8863.26     9176.18     90.27 o 
  -2   4   4      423.22      503.01      4.25 o 
  -1   4   4     2339.94     2148.92     20.20 o 
   0   4   4       73.07       54.73      1.53 o 
   1   4   4    11155.65    11243.19    128.26 o 
   2   4   4     4151.76     4201.69     36.30 o 
   3   4   4     6524.38     6618.58     62.89 o 
   4   4   4     2916.10     2914.00     24.75 o 
   5   4   4       99.03       97.77      5.77 o 
   6   4   4     1520.89     1462.92     16.76 o 
   7   4   4       30.16       25.78      9.86 o 
  -7   5   4       35.96       29.77      4.34 o 
  -6   5   4        4.26        4.71      1.76 o 
  -5   5   4      294.45      297.46      5.37 o 
  -4   5   4     3517.91     3672.73     30.35 o 
  -3   5   4       22.28       32.42      1.24 o 
  -2   5   4     5916.29     5909.52     53.02 o 
  -1   5   4     1188.39     1215.03      8.46 o 
   0   5   4     3160.59     2827.54     19.79 o 
   1   5   4     1838.85     2042.18     17.30 o 
   2   5   4     1402.03     1402.83     12.75 o 
   3   5   4       91.54       93.84      3.13 o 
   4   5   4        4.16       11.86      1.80 o 
   5   5   4      391.74      357.03      5.58 o 
   6   5   4      140.05      140.28      4.28 o 
   7   5   4      354.77      377.84     10.68 o 
  -7   6   4      185.07      195.04      8.02 o 
  -6   6   4      652.41      629.22      5.12 o 
  -5   6   4      707.60      760.68      5.23 o 
  -4   6   4      767.10      788.02     11.48 o 
  -3   6   4     2723.82     2825.03     34.86 o 
  -2   6   4       18.06       18.96      1.00 o 
  -1   6   4     1433.73     1352.41     10.24 o 
   0   6   4     1650.22     1696.63     12.56 o 
   1   6   4     1189.13     1167.86      9.67 o 
   2   6   4      847.99      756.51      7.96 o 
   3   6   4     1369.49     1460.95     13.21 o 
   4   6   4      373.69      382.43      5.24 o 
   5   6   4        1.42        0.49      1.69 o 
   6   6   4      869.28      878.70     20.80 o 
   7   6   4       44.78       38.57      5.14 o 
  -7   7   4       13.98       17.77      5.62 o 
  -6   7   4      891.24      891.38     12.70 o 
  -5   7   4       53.52       68.39      4.68 o 
  -4   7   4     1708.76     1690.65     19.84 o 
  -3   7   4      546.99      535.94     10.37 o 
  -2   7   4     8460.36     8423.77    110.85 o 
  -1   7   4      271.11      363.51      3.49 o 
   0   7   4     1142.33      906.83     10.15 o 
   1   7   4       46.88       31.65      1.42 o 
   2   7   4     3142.02     3273.36     29.30 o 
   3   7   4     2141.69     2113.59     18.43 o 
   4   7   4       61.95       63.14      2.69 o 
   5   7   4     1234.18     1208.23     12.79 o 
   6   7   4      171.26      183.93      5.35 o 
   7   7   4      406.04      394.93     17.72 o 
  -7   8   4       15.10       11.57      4.81 o 
  -6   8   4     1852.88     1865.43     27.81 o 
  -5   8   4      240.50      225.92      7.57 o 
  -4   8   4     1225.16     1238.42     21.83 o 
  -3   8   4        3.20        7.27      3.55 o 
  -2   8   4      530.59      603.68      6.25 o 
  -1   8   4       30.22       40.29      2.07 o 
   0   8   4     2953.16     3112.38     22.28 o 
   1   8   4      358.90      353.27      6.50 o 
   2   8   4      509.98      491.33      6.27 o 
   3   8   4        6.98        3.73      1.99 o 
   4   8   4        8.29       10.16      1.73 o 
   5   8   4      603.31      604.39      9.42 o 
   6   8   4      868.02      931.31     12.93 o 
  -7   9   4      366.02      328.98     11.82 o 
  -6   9   4     1024.59     1062.62     13.42 o 
  -5   9   4      800.71      750.04     12.60 o 
  -4   9   4     2176.43     2255.79     28.26 o 
  -3   9   4     1242.59     1219.81     16.30 o 
  -2   9   4     3692.23     3642.07     36.13 o 
  -1   9   4      642.92      657.00      5.83 o 
   0   9   4     3242.03     3169.53     34.91 o 
   1   9   4       26.83       17.94      1.29 o 
   2   9   4      873.09      811.84      7.97 o 
   3   9   4      644.99      643.82      9.96 o 
   4   9   4     1059.24      990.00     12.29 o 
   5   9   4     2538.98     2545.99     25.62 o 
   6   9   4        0.01        4.92      5.85 o 
  -6  10   4      170.74      187.87     11.25 o 
  -5  10   4       81.73       97.52      5.95 o 
  -4  10   4        4.85        8.22      3.41 o 
  -3  10   4     1502.08     1544.33     26.35 o 
  -2  10   4        0.47        0.85      1.14 o 
  -1  10   4     1175.54     1176.51     12.36 o 
   0  10   4       56.92       75.11      2.93 o 
   1  10   4      204.36      229.35      3.03 o 
   2  10   4      784.54      784.19      9.40 o 
   3  10   4       20.09       21.27      2.71 o 
   4  10   4     2338.95     2294.78     25.90 o 
   5  10   4      115.92      110.61      3.58 o 
   6  10   4      327.85      309.62     18.55 o 
  -6  11   4     1868.67     1805.18     26.90 o 
  -5  11   4     1805.33     1759.69     28.09 o 
  -4  11   4      176.42      193.50     10.43 o 
  -3  11   4      265.13      241.04      7.09 o 
  -2  11   4     1262.57     1240.54      9.04 o 
  -1  11   4     1302.26     1293.86     12.44 o 
   0  11   4     5200.16     5098.50     43.56 o 
   1  11   4     2204.44     2262.73     17.96 o 
   2  11   4     2095.42     2073.59     19.79 o 
   3  11   4     1256.81     1286.06     16.83 o 
   4  11   4      103.37      112.88      3.63 o 
   5  11   4     3365.24     3292.02     35.20 o 
   6  11   4       31.82       24.56     10.66 o 
  -6  12   4      132.03      128.23      9.81 o 
  -5  12   4      154.42      159.50      6.15 o 
  -4  12   4      141.01      141.93      4.93 o 
  -3  12   4      311.58      355.12      8.49 o 
  -2  12   4        3.20        7.05      1.67 o 
  -1  12   4       11.36       10.59      1.54 o 
   0  12   4       38.02       39.64      2.71 o 
   1  12   4      576.81      587.43      9.15 o 
   2  12   4      582.28      551.50      6.76 o 
   3  12   4      690.49      652.73     10.23 o 
   4  12   4      441.20      412.99      7.26 o 
   5  12   4       49.38       67.91      9.31 o 
   6  12   4       62.86       59.88     10.48 o 
  -6  13   4      389.73      371.73     13.11 o 
  -5  13   4     1089.88     1071.99     15.01 o 
  -4  13   4     1028.76     1003.65     14.06 o 
  -3  13   4       80.81       91.24      4.27 o 
  -2  13   4     1291.17     1326.23     10.33 o 
  -1  13   4     2925.82     2986.54     28.71 o 
   0  13   4      719.43      730.98     12.80 o 
   1  13   4     1330.36     1367.27     13.43 o 
   2  13   4      210.89      222.90      4.02 o 
   3  13   4     4422.08     4173.86    128.57 o 
   4  13   4      220.98      238.21      4.51 o 
   5  13   4     1699.87     1586.17     43.60 o 
  -5  14   4      277.21      263.08     11.13 o 
  -4  14   4        6.28        6.36      3.12 o 
  -3  14   4       50.35       63.70      5.56 o 
  -2  14   4       66.29       77.64      3.68 o 
  -1  14   4       74.62       76.83      2.97 o 
   0  14   4       85.06       88.59      2.99 o 
   1  14   4      870.61      831.05     11.98 o 
   2  14   4      153.94      145.35      4.24 o 
   3  14   4       14.71       14.19      2.57 o 
   4  14   4       18.72       17.24     10.99 o 
   5  14   4       59.21       49.75     13.46 o 
  -5  15   4      603.52      609.55     14.60 o 
  -4  15   4      360.58      362.65      8.59 o 
  -3  15   4       59.79       42.15      4.15 o 
  -2  15   4      671.61      647.82      7.06 o 
  -1  15   4      545.14      532.94      5.95 o 
   0  15   4      679.13      703.39      8.45 o 
   1  15   4     1823.36     1836.09     21.58 o 
   2  15   4      824.28      811.15     11.40 o 
   3  15   4     3228.27     3149.83     65.92 o 
   4  15   4      379.80      372.61     16.28 o 
   5  15   4     1749.04     1728.90     43.23 o 
  -4  16   4       12.60        8.24      3.88 o 
  -3  16   4      364.92      347.66      8.04 o 
  -2  16   4      972.41      983.38      8.69 o 
  -1  16   4        2.53        5.24      1.75 o 
   0  16   4      285.75      303.50      5.75 o 
   1  16   4       89.63       99.46      5.27 o 
   2  16   4      465.35      519.96     14.48 o 
   3  16   4       25.13       26.86      7.66 o 
   4  16   4      121.86      104.16     15.56 o 
  -4  17   4      329.05      322.95     10.21 o 
  -3  17   4       13.50       12.57      3.94 o 
  -2  17   4      230.06      250.98      6.48 o 
  -1  17   4        6.22        8.70      2.23 o 
   0  17   4      537.59      552.53      7.67 o 
   1  17   4      962.79      964.56     12.65 o 
   2  17   4      632.98      638.89     10.82 o 
   3  17   4      979.32      976.22     21.88 o 
   4  17   4      353.71      393.59     13.95 o 
  -3  18   4        4.32        3.61      3.56 o 
  -2  18   4       11.37       17.03      4.03 o 
  -1  18   4      572.97      593.83      9.98 o 
   0  18   4      213.84      238.86      5.02 o 
   1  18   4      316.52      278.85     10.46 o 
   2  18   4      584.89      589.51      8.14 o 
   3  18   4      194.21      170.32     12.64 o 
  -2  19   4      566.11      566.61     10.37 o 
  -1  19   4       33.88       24.44      3.11 o 
   0  19   4      688.51      711.39      9.98 o 
   1  19   4      226.99      229.19      5.53 o 
   2  19   4       56.22       52.20      6.47 o 
  -1  20   4      488.13      478.67      8.68 o 
   0  20   4      132.87      125.65      3.99 o 
   1  20   4      143.22      133.26      4.04 o 
  -7   1   5       92.68       96.32      3.39 o 
  -6   1   5      174.58      185.54      3.90 o 
  -5   1   5       14.71       17.67      1.87 o 
  -4   1   5     1970.68     1890.99     17.31 o 
  -3   1   5      349.31      286.46      4.99 o 
  -2   1   5     1801.81     1590.85     14.20 o 
  -1   1   5     4606.21     4259.80     38.11 o 
   0   1   5     9578.53     9042.65    109.78 o 
   1   1   5        8.53       24.44      2.75 o 
   2   1   5     5888.42     5506.79     43.64 o 
   3   1   5     1244.99     1281.63     10.24 o 
   4   1   5     6608.86     6604.63     57.75 o 
   5   1   5      151.17      153.22      3.10 o 
   6   1   5      458.93      476.95      7.36 o 
   7   1   5      125.50      149.23     19.59 o 
  -7   2   5      156.62      167.50      5.95 o 
  -6   2   5       14.99       14.60      1.86 o 
  -5   2   5     2305.17     2319.60     19.73 o 
  -4   2   5        2.39        1.74      1.06 o 
  -3   2   5      944.35      921.27     10.43 o 
  -2   2   5     1304.82     1392.16     11.18 o 
  -1   2   5     6821.02     7851.51     82.31 o 
   0   2   5      174.46      186.64      3.27 o 
   1   2   5     5087.34     5063.38     58.99 o 
   2   2   5     1166.08     1524.79     13.88 o 
   3   2   5      262.42      211.74      3.69 o 
   4   2   5     1077.60     1126.42      9.58 o 
   5   2   5      996.77      872.10      7.85 o 
   6   2   5       92.73       71.34      4.82 o 
   7   2   5       49.88       -0.80      3.69 o 
  -7   3   5      194.84      200.02      3.66 o 
  -6   3   5        2.55        2.95      1.50 o 
  -5   3   5      212.99      200.16      3.53 o 
  -4   3   5       83.28       72.89      2.25 o 
  -3   3   5     1107.50     1023.51     18.68 o 
  -2   3   5     7100.90     7209.93     67.05 o 
  -1   3   5     3157.30     3197.39     25.39 o 
   0   3   5     3856.63     3671.98     49.41 o 
   1   3   5     1133.98     1053.68     11.24 o 
   2   3   5     6863.14     6811.72     62.88 o 
   3   3   5      143.84      152.70      2.15 o 
   4   3   5     3152.42     3143.53     24.78 o 
   5   3   5       71.90       64.16      3.68 o 
   6   3   5      684.85      662.99      9.24 o 
   7   3   5       63.61       70.03     20.44 o 
  -7   4   5      200.21      203.43      6.63 o 
  -6   4   5      441.79      439.87      4.89 o 
  -5   4   5      194.39      182.38      2.93 o 
  -4   4   5      597.60      563.45      5.87 o 
  -3   4   5     3771.56     3896.45     41.21 o 
  -2   4   5     2997.49     3046.05     24.02 o 
  -1   4   5     1389.43     1284.83     10.29 o 
   0   4   5     6041.54     6223.04     56.47 o 
   1   4   5     9349.11     9375.42     92.70 o 
   2   4   5      904.96      809.07      6.06 o 
   3   4   5     3569.97     3494.60     32.22 o 
   4   4   5     2546.06     2586.53     24.82 o 
   5   4   5      108.15      121.22      3.74 o 
   6   4   5       38.98       38.56      3.07 o 
   7   4   5       14.13       13.56      2.76 o 
  -7   5   5      582.43      573.76     10.85 o 
  -6   5   5        0.97        4.42      1.68 o 
  -5   5   5     1711.44     1658.68     13.18 o 
  -4   5   5        1.67        4.36      0.89 o 
  -3   5   5     2908.40     2906.20     30.33 o 
  -2   5   5     2630.57     2659.75     19.23 o 
  -1   5   5       13.67       11.36      2.35 o 
   0   5   5     1901.67     1814.73     14.36 o 
   1   5   5     6187.65     6555.94     64.95 o 
   2   5   5     6130.21     6475.51     53.83 o 
   3   5   5        0.66        1.17      1.57 o 
   4   5   5     3302.89     3305.60     31.11 o 
   5   5   5      312.66      316.25      7.01 o 
   6   5   5      733.57      752.59     10.39 o 
   7   5   5       46.00       32.38     10.09 o 
  -7   6   5      314.07      320.63      7.37 o 
  -6   6   5      794.23      795.23     12.67 o 
  -5   6   5       42.82       44.41      3.12 o 
  -4   6   5      820.42      782.00     11.64 o 
  -3   6   5     2970.52     3061.71     36.73 o 
  -2   6   5     4299.06     4300.02     34.70 o 
  -1   6   5     5476.76     5463.02     44.50 o 
   0   6   5     1851.72     1728.69     14.92 o 
   1   6   5     2603.02     2492.98     21.05 o 
   2   6   5     1508.48     1622.67     12.28 o 
   3   6   5     1906.83     1869.79     17.26 o 
   4   6   5      191.86      190.75      5.08 o 
   5   6   5      629.34      644.82     11.60 o 
   6   6   5        7.05        4.71      2.88 o 
   7   6   5        9.01        6.49      2.27 o 
  -7   7   5      115.51      109.72      8.34 o 
  -6   7   5      714.83      716.16     13.16 o 
  -5   7   5     4515.93     4394.30     60.69 o 
  -4   7   5      742.18      736.02     12.82 o 
  -3   7   5     2127.32     2073.03     24.44 o 
  -2   7   5        1.01        3.37      0.77 o 
  -1   7   5      161.77      137.62      3.70 o 
   0   7   5     5129.90     5505.55     44.91 o 
   1   7   5      206.62      322.01      4.18 o 
   2   7   5     2969.86     2901.28     22.98 o 
   3   7   5      844.70      819.31      8.53 o 
   4   7   5       24.03       22.96      2.37 o 
   5   7   5     1247.92     1216.67     13.41 o 
   6   7   5      971.34     1020.99     14.39 o 
  -7   8   5      275.84      246.26     11.67 o 
  -6   8   5      242.70      239.25      8.97 o 
  -5   8   5        2.27        0.05      3.12 o 
  -4   8   5     2324.83     2324.18     31.78 o 
  -3   8   5      560.32      542.34     11.38 o 
  -2   8   5     1151.19     1100.83     11.90 o 
  -1   8   5     2002.13     1966.19     14.65 o 
   0   8   5     5938.55     5989.57     49.42 o 
   1   8   5      594.17      514.46      5.96 o 
   2   8   5      860.17      812.08     10.47 o 
   3   8   5     5442.42     5442.90     53.51 o 
   4   8   5      367.31      366.78      6.81 o 
   5   8   5      997.92     1010.80     13.70 o 
   6   8   5       13.97       12.77      2.29 o 
  -6   9   5      124.46      145.28      6.06 o 
  -5   9   5     1238.41     1192.21     19.17 o 
  -4   9   5        0.32        2.57      4.04 o 
  -3   9   5     1892.99     1893.59     29.94 o 
  -2   9   5      488.51      474.47      5.55 o 
  -1   9   5      191.02      176.54      2.93 o 
   0   9   5      923.12      913.75      7.14 o 
   1   9   5       14.86       18.08      1.68 o 
   2   9   5      427.61      459.46      4.50 o 
   3   9   5        0.26       -0.71      1.93 o 
   4   9   5      275.21      279.44      5.94 o 
   5   9   5      599.58      573.12     10.43 o 
   6   9   5      526.53      498.74     11.34 o 
  -6  10   5     1837.24     1790.63     24.68 o 
  -5  10   5      124.67      120.79      7.56 o 
  -4  10   5     1365.14     1409.52     24.34 o 
  -3  10   5       43.77       40.88      4.77 o 
  -2  10   5     1988.05     2023.16     15.97 o 
  -1  10   5     2760.46     2862.14     24.43 o 
   0  10   5      111.22       87.37      2.69 o 
   1  10   5     1040.01      976.54      9.48 o 
   2  10   5       81.34       78.35      3.55 o 
   3  10   5       92.72      113.26      5.77 o 
   4  10   5      612.24      609.45      7.82 o 
   5  10   5      851.41      920.75     12.38 o 
   6  10   5      647.35      618.51     20.31 o 
  -6  11   5       68.22       75.60      7.62 o 
  -5  11   5      439.60      462.35     12.53 o 
  -4  11   5       48.70       55.96      5.03 o 
  -3  11   5      607.75      600.60     12.21 o 
  -2  11   5      795.02      819.47      7.60 o 
  -1  11   5      595.46      558.68      6.99 o 
   0  11   5      923.84      956.57      8.91 o 
   1  11   5       58.46       58.73      2.20 o 
   2  11   5        6.41        7.48      2.70 o 
   3  11   5      884.90      816.41     16.70 o 
   4  11   5       54.67       54.49      2.66 o 
   5  11   5       79.47       93.60      3.95 o 
   6  11   5      168.68      201.74     33.28 o 
  -6  12   5     1571.26     1486.13     26.47 o 
  -5  12   5      162.92      175.45      7.25 o 
  -4  12   5     2779.66     2730.37     36.41 o 
  -3  12   5       13.32        7.99      3.64 o 
  -2  12   5     2313.51     2306.66     18.38 o 
  -1  12   5      580.96      535.47      7.26 o 
   0  12   5      768.39      710.53      7.92 o 
   1  12   5     1463.13     1495.29     12.37 o 
   2  12   5      166.48      143.36      3.90 o 
   3  12   5      986.83      962.45     22.79 o 
   4  12   5      547.03      512.55      7.89 o 
   5  12   5      425.87      384.41     29.30 o 
  -6  13   5        0.08        3.22     10.20 o 
  -5  13   5        1.16        4.49      3.74 o 
  -4  13   5      347.89      302.50      8.00 o 
  -3  13   5        8.65        4.63      3.24 o 
  -2  13   5       49.97       50.39      2.32 o 
  -1  13   5      450.47      463.35      6.89 o 
   0  13   5      148.87      150.45      4.23 o 
   1  13   5       68.62       61.72      2.84 o 
   2  13   5      809.36      730.03     10.79 o 
   3  13   5        0.08       -0.01      2.13 o 
   4  13   5       64.03       57.76      5.16 o 
   5  13   5        0.24        6.27      5.50 o 
  -5  14   5        1.91        3.56      3.51 o 
  -4  14   5     1972.89     1941.64     22.17 o 
  -3  14   5      302.04      297.86     13.70 o 
  -2  14   5     3306.69     3319.32     27.61 o 
  -1  14   5       21.08       23.08      2.71 o 
   0  14   5      107.55      121.01      4.27 o 
   1  14   5       81.04       88.23      3.20 o 
   2  14   5      292.97      291.29      4.37 o 
   3  14   5     1110.89     1085.57     18.53 o 
   4  14   5      289.00      286.34      5.66 o 
   5  14   5      610.68      576.13     21.74 o 
  -5  15   5      271.66      263.79     22.60 o 
  -4  15   5        1.76        1.75      2.81 o 
  -3  15   5      707.75      696.62     12.69 o 
  -2  15   5        5.61        3.70      1.21 o 
  -1  15   5      256.05      247.69      7.61 o 
   0  15   5      347.71      358.06      6.93 o 
   1  15   5      132.91      137.77      6.89 o 
   2  15   5      860.82      793.90     11.50 o 
   3  15   5        9.79        7.03      2.63 o 
   4  15   5      153.17      136.73      9.89 o 
  -4  16   5      854.20      847.68     14.51 o 
  -3  16   5      116.65      127.27      7.60 o 
  -2  16   5      521.14      554.78      7.38 o 
  -1  16   5       86.61       78.33      3.28 o 
   0  16   5      389.16      392.64      5.58 o 
   1  16   5      593.91      601.99      7.76 o 
   2  16   5       70.87       63.67      3.92 o 
   3  16   5      253.19      232.77     21.25 o 
   4  16   5       20.57       22.42     11.21 o 
  -4  17   5       29.03       31.91      4.93 o 
  -3  17   5      432.55      434.00     10.26 o 
  -2  17   5      195.22      186.78      7.20 o 
  -1  17   5       25.45       37.26      3.23 o 
   0  17   5      259.37      267.22      5.03 o 
   1  17   5        9.75        4.80      2.53 o 
   2  17   5      307.25      320.73      6.61 o 
   3  17   5      260.01      262.81     13.94 o 
  -3  18   5        0.49        0.08      3.02 o 
  -2  18   5       65.89       59.69      6.68 o 
  -1  18   5       42.19       44.90      2.74 o 
   0  18   5      596.18      605.13      7.60 o 
   1  18   5      585.53      626.61      9.63 o 
   2  18   5       53.85       45.57      3.99 o 
   3  18   5      670.04      664.86     19.17 o 
  -2  19   5        1.28       -1.11      3.32 o 
  -1  19   5      784.22      824.75     15.95 o 
   0  19   5      252.97      249.68      5.50 o 
   1  19   5      123.30      129.07      6.05 o 
   2  19   5      123.27      130.92      6.06 o 
  -1  20   5      311.38      327.15      8.03 o 
   0  20   5       16.11       20.40      4.01 o 
  -7   0   6     4016.09     4042.79     54.99 o 
  -6   0   6      480.10      465.25      8.18 o 
  -5   0   6     2109.03     2136.64     27.14 o 
  -4   0   6      508.02      552.18     11.51 o 
  -3   0   6     1930.01     1856.64     21.94 o 
  -2   0   6    10966.96    11129.22    184.58 o 
  -1   0   6      218.58      254.15      5.49 o 
   0   0   6     7684.93     7058.39    106.08 o 
   1   0   6     1253.46     1268.18     26.84 o 
   2   0   6    10442.29     9868.45    158.97 o 
   3   0   6     5921.64     6107.50     72.53 o 
   4   0   6    12895.69    13292.90    194.65 o 
   5   0   6      593.91      623.57      9.07 o 
   6   0   6     1400.93     1375.26     20.83 o 
   7   0   6      206.40      196.31      9.63 o 
  -7   1   6        6.99       10.92      2.28 o 
  -6   1   6       42.14       40.32      2.63 o 
  -5   1   6        9.98       13.88      1.74 o 
  -4   1   6      311.82      321.58      5.62 o 
  -3   1   6       93.79       96.89      2.53 o 
  -2   1   6      450.25      470.51      5.98 o 
  -1   1   6      354.30      440.23      6.44 o 
   0   1   6      832.44      866.17     12.89 o 
   1   1   6       33.70       34.49      4.31 o 
   2   1   6     2672.95     3056.71     26.10 o 
   3   1   6      405.63      385.09      4.42 o 
   4   1   6        5.70        9.68      1.82 o 
   5   1   6      966.42      916.31      8.65 o 
   6   1   6        0.32        2.42      1.57 o 
   7   1   6        0.57        3.40      3.04 o 
  -7   2   6     2330.26     2331.37     20.90 o 
  -6   2   6        1.52        1.54      1.38 o 
  -5   2   6      730.97      730.30      8.14 o 
  -4   2   6       39.61       36.65      2.16 o 
  -3   2   6      449.06      386.35      5.84 o 
  -2   2   6     8091.10     8359.51     81.93 o 
  -1   2   6      160.06      188.70      3.72 o 
   0   2   6     3194.89     2880.84     29.60 o 
   1   2   6     3818.59     3947.11     38.49 o 
   2   2   6     3431.39     2966.27     25.95 o 
   3   2   6      840.51      835.00      7.12 o 
   4   2   6     8292.27     8364.97     79.33 o 
   5   2   6     2227.31     2180.28     18.56 o 
   6   2   6     1905.56     1968.26     20.81 o 
   7   2   6      386.60      373.60      7.01 o 
  -7   3   6      553.00      561.45      8.84 o 
  -6   3   6      205.16      216.70      4.10 o 
  -5   3   6        8.57       14.74      2.01 o 
  -4   3   6      306.31      271.39      5.32 o 
  -3   3   6     1642.81     1804.89     14.61 o 
  -2   3   6     1344.71     1424.21     12.14 o 
  -1   3   6      714.18      636.12      5.94 o 
   0   3   6      519.82      485.77      7.27 o 
   1   3   6       42.85       25.22      2.73 o 
   2   3   6     2294.71     2519.58     22.11 o 
   3   3   6     2435.45     2533.63     19.13 o 
   4   3   6      545.76      524.34      6.33 o 
   5   3   6     1132.54     1187.24     13.37 o 
   6   3   6        1.92       -1.20      2.06 o 
   7   3   6       43.06       23.28      9.52 o 
  -7   4   6      626.75      612.76     11.11 o 
  -6   4   6        3.02        3.84      1.49 o 
  -5   4   6     2642.97     2675.10     21.90 o 
  -4   4   6      551.83      537.21      5.97 o 
  -3   4   6     4732.77     4949.58     47.19 o 
  -2   4   6     1332.91     1284.26     10.42 o 
  -1   4   6       61.26       65.14      2.63 o 
   0   4   6     5643.55     5350.69     47.49 o 
   1   4   6     1480.16     1666.76     22.77 o 
   2   4   6     5742.55     5777.62     53.83 o 
   3   4   6     3633.12     3647.80     35.85 o 
   4   4   6       74.91       98.37      3.83 o 
   5   4   6      301.71      303.89      6.81 o 
   6   4   6      600.62      589.43      8.80 o 
   7   4   6      293.39      294.80      8.61 o 
  -7   5   6      449.45      430.39     10.71 o 
  -6   5   6      135.63      149.85      3.37 o 
  -5   5   6      464.72      473.98      4.40 o 
  -4   5   6       11.00        9.39      1.41 o 
  -3   5   6      374.99      396.14      4.06 o 
  -2   5   6      355.65      419.14      4.46 o 
  -1   5   6     1154.80     1056.65      9.16 o 
   0   5   6      230.81      185.54      4.36 o 
   1   5   6     2656.61     2578.54     22.00 o 
   2   5   6        9.25        8.22      1.41 o 
   3   5   6     1731.98     1742.45     17.37 o 
   4   5   6       43.76       43.90      4.09 o 
   5   5   6     1518.99     1517.46     16.56 o 
   6   5   6       85.34       81.92      7.38 o 
   7   5   6      229.25      256.57      6.61 o 
  -7   6   6       91.82      107.31     10.03 o 
  -6   6   6      240.80      235.19      6.70 o 
  -5   6   6     2355.68     2371.31     19.12 o 
  -4   6   6      875.01      878.66      6.73 o 
  -3   6   6      697.05      657.30      7.52 o 
  -2   6   6      512.55      708.61      6.26 o 
  -1   6   6      458.85      387.77      6.04 o 
   0   6   6     4853.08     4879.15     43.62 o 
   1   6   6       76.22       68.45      3.62 o 
   2   6   6     3196.59     3277.63     25.60 o 
   3   6   6        1.64        3.42      1.94 o 
   4   6   6      260.63      259.76      5.37 o 
   5   6   6     1155.08     1162.35     13.56 o 
   6   6   6      134.08      154.92      6.77 o 
  -7   7   6        8.23       11.08      3.05 o 
  -6   7   6     1152.07     1167.38     16.28 o 
  -5   7   6      136.57      128.23      7.87 o 
  -4   7   6      979.85      957.70     19.99 o 
  -3   7   6      141.08      125.28      6.80 o 
  -2   7   6       16.01       23.16      1.85 o 
  -1   7   6     2286.18     2263.76     18.78 o 
   0   7   6      209.41      226.06      3.49 o 
   1   7   6     5158.55     4876.29     41.21 o 
   2   7   6        1.00        2.39      0.97 o 
   3   7   6     2601.29     2593.26     25.64 o 
   4   7   6     1070.48     1030.33     11.30 o 
   5   7   6     1418.40     1414.33     16.04 o 
   6   7   6        7.22        8.51      2.41 o 
  -7   8   6       51.34       43.42      7.31 o 
  -6   8   6       62.33       66.97      8.86 o 
  -5   8   6      861.18      899.93     25.69 o 
  -4   8   6     1223.39     1218.43     21.09 o 
  -3   8   6      496.44      480.38      9.81 o 
  -2   8   6      190.30      172.03      3.95 o 
  -1   8   6     3249.88     3269.95     26.65 o 
   0   8   6     1508.00     1515.35     13.32 o 
   1   8   6       70.55       56.44      2.25 o 
   2   8   6      642.94      669.76      7.72 o 
   3   8   6      977.15      922.09      9.57 o 
   4   8   6        2.73        3.97      2.34 o 
   5   8   6      171.38      180.46      9.28 o 
   6   8   6        1.19        1.90      3.14 o 
  -6   9   6      837.10      832.49     12.66 o 
  -5   9   6      228.38      223.73     10.69 o 
  -4   9   6     1884.36     1885.63     29.95 o 
  -3   9   6     2078.06     2088.59     30.38 o 
  -2   9   6      280.02      263.64      4.07 o 
  -1   9   6     6998.17     6988.03     63.42 o 
   0   9   6     1216.87     1396.71     11.04 o 
   1   9   6     7153.35     6989.17     72.36 o 
   2   9   6      205.26      213.85      3.33 o 
   3   9   6     1827.80     1792.25     18.21 o 
   4   9   6      847.60      830.73     10.36 o 
   5   9   6      975.24     1016.77     12.59 o 
   6   9   6      226.45      228.67      7.15 o 
  -6  10   6       52.80       61.96      5.00 o 
  -5  10   6        1.37        2.83      4.13 o 
  -4  10   6      695.93      677.81     13.99 o 
  -3  10   6     1866.38     1915.89     27.10 o 
  -2  10   6      396.93      389.40     13.94 o 
  -1  10   6     2185.28     2148.11     18.31 o 
   0  10   6       14.94       10.09      1.54 o 
   1  10   6      228.82      232.88      4.57 o 
   2  10   6       35.68       44.00      2.81 o 
   3  10   6       14.79       10.65      2.21 o 
   4  10   6      221.08      216.45      5.09 o 
   5  10   6        2.24        4.58      2.78 o 
   6  10   6      786.13      859.55     29.28 o 
  -6  11   6      837.60      810.60     25.72 o 
  -5  11   6      333.46      343.68      9.68 o 
  -4  11   6      623.95      617.24     15.55 o 
  -3  11   6     1784.26     1733.11     36.10 o 
  -2  11   6     2122.32     2167.83     24.24 o 
  -1  11   6     6896.07     7000.57     65.53 o 
   0  11   6      896.07      882.95      8.27 o 
   1  11   6     4622.44     4596.85     49.59 o 
   2  11   6      440.29      452.14      5.70 o 
   3  11   6     2518.73     2450.81     51.86 o 
   4  11   6      468.77      459.43      7.55 o 
   5  11   6      358.17      367.83      6.25 o 
   6  11   6      939.11      867.65     31.27 o 
  -6  12   6      563.25      618.62     19.91 o 
  -5  12   6       39.25       43.40      6.35 o 
  -4  12   6       97.32      100.00      6.53 o 
  -3  12   6      230.83      205.42      9.34 o 
  -2  12   6      242.87      234.96      3.43 o 
  -1  12   6       64.36       68.76      3.66 o 
   0  12   6     1003.93     1011.40     10.45 o 
   1  12   6      223.35      223.14      3.80 o 
   2  12   6      135.93      109.42      2.86 o 
   3  12   6      229.43      185.11      7.55 o 
   4  12   6        1.95       -2.06      2.31 o 
   5  12   6        6.10        0.28      4.44 o 
  -5  13   6      595.20      603.82     13.80 o 
  -4  13   6     2805.18     2737.28     49.29 o 
  -3  13   6     2370.08     2300.43     27.49 o 
  -2  13   6     2836.47     2876.04     23.38 o 
  -1  13   6     2282.41     2263.80     23.98 o 
   0  13   6     1039.50     1088.72     11.16 o 
   1  13   6     1586.74     1597.12     21.60 o 
   2  13   6      139.82      124.22      5.61 o 
   3  13   6     2417.07     2208.76     76.74 o 
   4  13   6      188.44      181.94      5.44 o 
   5  13   6        6.21        8.65      5.96 o 
  -5  14   6        7.22       12.42      4.07 o 
  -4  14   6        3.04        3.18      3.47 o 
  -3  14   6       12.88       11.43      3.45 o 
  -2  14   6      130.14      130.16      3.25 o 
  -1  14   6      412.13      412.83      6.40 o 
   0  14   6      167.09      167.03      4.57 o 
   1  14   6      311.80      287.17      5.54 o 
   2  14   6      215.06      217.05      4.96 o 
   3  14   6        5.51        4.61      2.81 o 
   4  14   6      117.83      118.47      5.44 o 
   5  14   6      185.65      213.08     19.22 o 
  -5  15   6      777.89      729.37     13.87 o 
  -4  15   6     1230.34     1284.56     18.80 o 
  -3  15   6     1167.13     1169.30     17.61 o 
  -2  15   6     2793.49     2888.75     24.67 o 
  -1  15   6     1691.67     1735.32     16.75 o 
   0  15   6       67.98       65.33      3.85 o 
   1  15   6     1082.68     1085.48     11.39 o 
   2  15   6        0.43        0.92      2.87 o 
   3  15   6      299.35      301.99      9.12 o 
   4  15   6       83.23       86.30      8.92 o 
  -4  16   6       79.10       79.59      6.07 o 
  -3  16   6     1399.16     1356.79     19.55 o 
  -2  16   6      210.71      225.47      7.40 o 
  -1  16   6      217.26      232.14      4.77 o 
   0  16   6       80.19       92.40      4.51 o 
   1  16   6       53.05       40.90      3.40 o 
   2  16   6      128.98      129.73     14.92 o 
   3  16   6       16.31       20.01      3.52 o 
   4  16   6       17.83       26.84      8.70 o 
  -4  17   6      378.82      354.89     11.20 o 
  -3  17   6      751.55      767.00     13.50 o 
  -2  17   6      349.42      346.82      9.25 o 
  -1  17   6      707.87      694.64      8.57 o 
   0  17   6      398.76      380.95      6.82 o 
   1  17   6     1698.57     1695.60     24.16 o 
   2  17   6        5.50        7.15      3.79 o 
   3  17   6      196.25      191.05     16.81 o 
  -3  18   6      252.61      245.03      8.78 o 
  -2  18   6      282.73      290.50     11.86 o 
  -1  18   6      361.10      386.90      5.52 o 
   0  18   6      543.52      560.94     10.35 o 
   1  18   6      223.55      216.26      6.38 o 
   2  18   6       56.36       59.07      4.56 o 
  -2  19   6       36.11       34.21      6.20 o 
  -1  19   6       34.92       24.15      6.35 o 
   0  19   6        1.25        6.13      2.03 o 
   1  19   6      315.40      330.70      6.43 o 
   2  19   6       61.63       66.31      8.47 o 
  -7   1   7     1691.86     1712.36     16.91 o 
  -6   1   7     1023.75     1031.33     10.78 o 
  -5   1   7     3440.32     3467.99     32.15 o 
  -4   1   7      876.87      827.62      9.09 o 
  -3   1   7      784.48      779.31      7.13 o 
  -2   1   7     2703.85     2431.92     22.96 o 
  -1   1   7       21.38       38.71      2.44 o 
   0   1   7      287.10      278.30      4.43 o 
   1   1   7      787.24      967.10     11.32 o 
   2   1   7       18.05       19.37      2.70 o 
   3   1   7     4735.40     4783.40     39.47 o 
   4   1   7      164.00      154.85      4.20 o 
   5   1   7     2906.31     3058.76     25.67 o 
   6   1   7        3.42        3.89      1.77 o 
   7   1   7      771.82      783.21     13.81 o 
  -7   2   7        0.31        3.22      1.97 o 
  -6   2   7      451.33      446.48      6.23 o 
  -5   2   7      330.73      315.61      4.34 o 
  -4   2   7      830.74      807.90     14.46 o 
  -3   2   7      294.63      260.20      3.34 o 
  -2   2   7     1541.59     1621.64     14.94 o 
  -1   2   7     1740.80     1985.37     17.84 o 
   0   2   7      193.98      166.91      6.19 o 
   1   2   7       28.43       31.58      2.36 o 
   2   2   7     3430.84     3705.90     36.58 o 
   3   2   7       98.96      114.01      2.87 o 
   4   2   7     2410.54     2353.11     19.82 o 
   5   2   7       10.23        5.55      1.51 o 
   6   2   7      135.56      141.66      4.62 o 
   7   2   7        2.28        3.51      3.68 o 
  -7   3   7      207.86      210.43      7.15 o 
  -6   3   7      100.31      101.73      3.66 o 
  -5   3   7     1002.17     1016.38     10.35 o 
  -4   3   7     1069.28      985.20     13.67 o 
  -3   3   7     2196.47     2376.25     20.38 o 
  -2   3   7    13966.54    13988.47    156.70 o 
  -1   3   7      116.00      123.88      4.84 o 
   0   3   7     2108.55     2055.17     19.67 o 
   1   3   7     2168.88     2136.97     20.93 o 
   2   3   7      323.55      252.70      4.23 o 
   3   3   7     4190.70     4246.89     35.83 o 
   4   3   7      481.49      472.27      4.76 o 
   5   3   7     2420.90     2505.05     25.18 o 
   6   3   7       79.00       80.39      6.30 o 
   7   3   7      860.70      860.17     12.23 o 
  -7   4   7       28.95       36.40      4.08 o 
  -6   4   7     1355.88     1343.18     12.06 o 
  -5   4   7      254.81      247.31      4.53 o 
  -4   4   7      877.40      836.61     11.73 o 
  -3   4   7     2166.66     2161.10     18.39 o 
  -2   4   7      194.57      208.85      3.72 o 
  -1   4   7      104.16      122.16      3.36 o 
   0   4   7     1379.39     1386.07     14.78 o 
   1   4   7       10.13       16.59      2.30 o 
   2   4   7     2295.29     2223.19     19.69 o 
   3   4   7       72.60       82.80      4.14 o 
   4   4   7      797.40      796.06     10.85 o 
   5   4   7        6.41        9.52      2.29 o 
   6   4   7     1687.01     1690.18     19.37 o 
  -7   5   7      726.64      702.95     12.14 o 
  -6   5   7      931.76      903.71      8.67 o 
  -5   5   7       10.05       10.32      1.63 o 
  -4   5   7     2991.60     2943.42     32.54 o 
  -3   5   7      202.78      201.99      3.96 o 
  -2   5   7       12.64       21.12      1.45 o 
  -1   5   7      283.14      296.29      3.79 o 
   0   5   7     4841.68     4712.32     47.04 o 
   1   5   7     1267.75     1181.42     10.55 o 
   2   5   7     2106.78     2063.73     15.96 o 
   3   5   7      962.67      968.28      9.93 o 
   4   5   7      315.04      283.09      5.43 o 
   5   5   7      983.67      953.59     12.26 o 
   6   5   7       40.83       47.69      4.30 o 
  -7   6   7      352.23      340.21      8.00 o 
  -6   6   7      447.15      478.92     10.27 o 
  -5   6   7      328.98      328.93      3.24 o 
  -4   6   7      195.46      187.75      5.33 o 
  -3   6   7      203.89      160.49      3.51 o 
  -2   6   7       12.16       18.87      1.73 o 
  -1   6   7      584.51      554.70      5.34 o 
   0   6   7     2655.71     2853.57     23.86 o 
   1   6   7     1474.20     1500.14     12.34 o 
   2   6   7     3160.85     3098.18     35.96 o 
   3   6   7     1017.65      938.52     10.35 o 
   4   6   7     5895.82     5890.04     61.87 o 
   5   6   7       15.85       13.31      3.43 o 
   6   6   7     2544.26     2660.91     30.54 o 
  -7   7   7       11.13       14.94      3.98 o 
  -6   7   7      457.45      436.65     10.48 o 
  -5   7   7      128.34      139.05      8.94 o 
  -4   7   7     1597.44     1591.15     33.85 o 
  -3   7   7      210.33      228.44      4.08 o 
  -2   7   7     1712.26     1703.70     13.70 o 
  -1   7   7       57.94       62.41      3.72 o 
   0   7   7     5477.87     5411.83     67.37 o 
   1   7   7     2930.65     3005.12     24.18 o 
   2   7   7     3680.57     3724.33     41.60 o 
   3   7   7      574.91      563.37      7.07 o 
   4   7   7     1918.21     1890.49     21.17 o 
   5   7   7      334.14      348.60      8.42 o 
   6   7   7        4.88        3.97      2.46 o 
  -6   8   7     1233.81     1261.14     17.75 o 
  -5   8   7      600.75      585.40     21.44 o 
  -4   8   7      684.13      745.91     18.13 o 
  -3   8   7     1363.13     1385.27     22.12 o 
  -2   8   7        9.02        6.11      1.40 o 
  -1   8   7     1584.41     1514.59     13.45 o 
   0   8   7      570.36      577.30      5.91 o 
   1   8   7     1129.20     1051.59      9.31 o 
   2   8   7     3943.36     3977.23     32.69 o 
   3   8   7       43.93       58.26      2.99 o 
   4   8   7     1593.62     1593.17     18.35 o 
   5   8   7      359.73      347.46      6.84 o 
   6   8   7      874.86      855.25     13.56 o 
  -6   9   7       18.70       20.66      4.17 o 
  -5   9   7      159.83      170.35      8.94 o 
  -4   9   7     1608.44     1649.14     37.12 o 
  -3   9   7      309.33      313.87     13.49 o 
  -2   9   7      971.01     1032.01      9.88 o 
  -1   9   7       35.90       58.19      3.11 o 
   0   9   7     5189.68     5160.76     48.65 o 
   1   9   7       84.82       83.30      3.06 o 
   2   9   7      730.71      726.69      9.02 o 
   3   9   7       34.54       35.25      3.05 o 
   4   9   7      664.40      642.73     10.32 o 
   5   9   7        8.41        6.68      2.77 o 
   6   9   7      226.04      236.46      7.51 o 
  -6  10   7      183.04      198.52      9.00 o 
  -5  10   7      368.37      363.25     36.99 o 
  -4  10   7        2.05        0.97      4.82 o 
  -3  10   7      665.34      654.31     19.27 o 
  -2  10   7       52.99       49.45      2.17 o 
  -1  10   7     8659.29     8719.91     91.32 o 
   0  10   7      575.53      554.58      8.72 o 
   1  10   7     2532.80     2532.47     21.20 o 
   2  10   7      478.49      498.15      5.99 o 
   3  10   7      903.43      919.88     15.80 o 
   4  10   7     1805.83     1842.46     21.81 o 
   5  10   7      315.62      310.79      8.33 o 
   6  10   7      558.57      563.45     24.48 o 
  -6  11   7       43.47       39.92      7.08 o 
  -5  11   7      225.59      242.84     10.35 o 
  -4  11   7       65.98       68.65      6.53 o 
  -3  11   7       24.95       18.06      5.27 o 
  -2  11   7     1726.51     1746.80     18.30 o 
  -1  11   7      669.62      618.79      7.77 o 
   0  11   7      191.24      196.28      5.93 o 
   1  11   7       36.84       32.38      2.97 o 
   2  11   7     2311.39     2344.16     24.89 o 
   3  11   7     1006.39      939.36     20.49 o 
   4  11   7       57.77       47.77      4.37 o 
   5  11   7       18.00       11.29      2.57 o 
  -6  12   7       17.81       18.51      6.60 o 
  -5  12   7      382.40      395.57     15.26 o 
  -4  12   7        8.35       11.35      4.40 o 
  -3  12   7     1095.85     1098.06     18.71 o 
  -2  12   7     1561.01     1563.72     17.54 o 
  -1  12   7      674.76      668.99      7.56 o 
   0  12   7        2.02       -0.92      1.92 o 
   1  12   7     3105.55     3181.99     42.16 o 
   2  12   7       88.80      113.41      5.48 o 
   3  12   7     2618.04     2493.69     61.34 o 
   4  12   7      358.52      356.21      7.64 o 
   5  12   7      156.76      158.82      6.09 o 
  -5  13   7        7.31       11.76      5.95 o 
  -4  13   7      133.94      126.76     15.74 o 
  -3  13   7        0.06       -2.89      5.79 o 
  -2  13   7       73.72       76.37      4.72 o 
  -1  13   7      362.47      336.99      7.26 o 
   0  13   7      263.77      287.08      5.85 o 
   1  13   7        3.12        4.68      2.31 o 
   2  13   7       52.91       54.38      2.75 o 
   3  13   7      131.35       96.59      7.96 o 
   4  13   7        5.12        7.57      2.90 o 
   5  13   7      214.62      222.24     13.89 o 
  -5  14   7      217.58      196.61     13.11 o 
  -4  14   7        7.88        4.65      3.94 o 
  -3  14   7     2460.34     2458.75     31.15 o 
  -2  14   7       16.73       15.88      2.02 o 
  -1  14   7     1780.94     1834.38     20.00 o 
   0  14   7     1478.34     1443.10     14.07 o 
   1  14   7     1861.72     1894.86     23.39 o 
   2  14   7      804.45      749.90     11.17 o 
   3  14   7     2131.40     2138.04     33.43 o 
   4  14   7      172.14      165.18     13.47 o 
  -4  15   7      171.53      171.03      6.17 o 
  -3  15   7       47.31       46.81      4.90 o 
  -2  15   7      386.12      389.02      8.24 o 
  -1  15   7       10.03       10.10      2.49 o 
   0  15   7       37.93       51.52      4.62 o 
   1  15   7      514.57      525.30      9.27 o 
   2  15   7      142.94      155.47      6.41 o 
   3  15   7        3.81        3.28      2.98 o 
   4  15   7       34.01       22.45      8.31 o 
  -4  16   7       17.47       17.63      3.80 o 
  -3  16   7     1776.74     1843.31     25.26 o 
  -2  16   7      205.10      227.42      8.69 o 
  -1  16   7     1668.12     1760.73     18.61 o 
   0  16   7      100.34      100.88      3.85 o 
   1  16   7     2247.71     2309.81     29.61 o 
   2  16   7      487.25      452.71      9.87 o 
   3  16   7      605.86      604.95     14.83 o 
  -3  17   7       94.50      114.30     14.84 o 
  -2  17   7      313.98      340.82      8.71 o 
  -1  17   7      143.04      150.25      4.13 o 
   0  17   7      526.93      557.10      8.03 o 
   1  17   7       53.08       45.51      4.32 o 
   2  17   7     1445.91     1421.65     22.21 o 
   3  17   7       20.30       12.00      4.62 o 
  -3  18   7      210.23      238.15      9.78 o 
  -2  18   7       10.40        2.17      3.40 o 
  -1  18   7      697.04      689.24      8.89 o 
   0  18   7      177.63      192.14      5.33 o 
   1  18   7      539.43      532.25     11.49 o 
   2  18   7       67.84       51.55      4.35 o 
  -1  19   7        0.70        5.15      4.25 o 
   0  19   7     1018.63     1003.04     12.30 o 
   1  19   7      115.33      107.91      5.67 o 
  -7   0   8      120.44      127.27      5.66 o 
  -6   0   8     3580.91     3552.43     44.42 o 
  -5   0   8      126.39      135.76     11.13 o 
  -4   0   8     8466.72     8244.03    133.33 o 
  -3   0   8      268.31      295.09     11.17 o 
  -2   0   8      223.44      114.87      7.37 o 
  -1   0   8      964.25      946.00     12.65 o 
   0   0   8    11357.99    11158.31    223.66 o 
   1   0   8      931.77      761.86     22.46 o 
   2   0   8     3955.80     4178.73     71.30 o 
   3   0   8     2724.35     2611.13     32.57 o 
   4   0   8      197.23      201.61      7.05 o 
   5   0   8     1268.56     1237.77     16.71 o 
   6   0   8     1283.95     1305.91     30.44 o 
  -7   1   8       19.98       15.86      2.15 o 
  -6   1   8       20.20       21.60      2.16 o 
  -5   1   8      723.39      702.63     13.58 o 
  -4   1   8       59.24       73.88      6.82 o 
  -3   1   8      274.02      273.15      5.33 o 
  -2   1   8       12.22       17.59      2.08 o 
  -1   1   8      178.33      197.47      4.55 o 
   0   1   8      137.13      154.14      6.13 o 
   1   1   8       47.12       45.17      2.97 o 
   2   1   8        0.30        1.33      2.42 o 
   3   1   8       56.70       67.21      2.93 o 
   4   1   8        1.32        3.93      1.76 o 
   5   1   8      219.02      205.15      4.45 o 
   6   1   8        0.25        1.38      2.13 o 
  -7   2   8       52.81       46.45      2.44 o 
  -6   2   8     1733.95     1742.86     15.67 o 
  -5   2   8       47.18       51.55      4.04 o 
  -4   2   8     6265.02     6283.74     81.32 o 
  -3   2   8      321.56      309.80      4.56 o 
  -2   2   8    17334.86    16860.68    224.19 o 
  -1   2   8     2101.88     2192.29     26.70 o 
   0   2   8    11681.82    11507.68    140.09 o 
   1   2   8     2531.49     2443.10     24.35 o 
   2   2   8     2396.02     2433.63     25.99 o 
   3   2   8     1628.39     1617.67     13.51 o 
   4   2   8      624.28      584.33      6.14 o 
   5   2   8     1212.16     1322.18     12.24 o 
   6   2   8      174.50      181.94      5.98 o 
  -7   3   8      112.16      120.97      8.08 o 
  -6   3   8       61.87       70.53      3.56 o 
  -5   3   8     1025.51     1014.36     10.32 o 
  -4   3   8       25.26       19.45      3.05 o 
  -3   3   8      152.69      141.99      4.23 o 
  -2   3   8     9069.01     9360.93     95.81 o 
  -1   3   8     1307.16     1343.05     13.29 o 
   0   3   8      554.34      597.15      9.01 o 
   1   3   8      898.77      867.26     20.93 o 
   2   3   8        1.54        3.35      1.96 o 
   3   3   8      414.37      377.04      5.49 o 
   4   3   8       44.14       53.35      2.28 o 
   5   3   8     1578.55     1430.27     11.97 o 
   6   3   8      307.87      334.04      7.85 o 
  -7   4   8       32.99       30.41      3.72 o 
  -6   4   8      468.04      508.96      6.50 o 
  -5   4   8        5.87        5.54      1.67 o 
  -4   4   8     2042.48     2079.89     23.82 o 
  -3   4   8       81.62       83.85      4.32 o 
  -2   4   8    10816.55    10761.15    114.89 o 
  -1   4   8     1141.48     1064.28      9.61 o 
   0   4   8     6230.13     6214.84     65.30 o 
   1   4   8     1028.91      941.68     12.59 o 
   2   4   8      562.60      559.33      7.88 o 
   3   4   8     4077.33     4104.36     34.49 o 
   4   4   8       17.94       14.19      3.67 o 
   5   4   8     1167.50     1196.95     14.02 o 
   6   4   8       80.14       71.43      5.63 o 
  -7   5   8      871.96      842.26     15.13 o 
  -6   5   8       27.06       27.62      3.18 o 
  -5   5   8     1955.54     1960.70     19.67 o 
  -4   5   8       12.83       10.68      2.32 o 
  -3   5   8     3333.63     3383.19     30.30 o 
  -2   5   8      157.42      149.55      3.63 o 
  -1   5   8     1149.19      966.33     11.97 o 
   0   5   8      348.20      395.95      5.79 o 
   1   5   8     1688.58     1780.19     14.98 o 
   2   5   8       46.83       42.24      2.03 o 
   3   5   8       92.21       88.81      1.85 o 
   4   5   8        5.15        9.40      3.26 o 
   5   5   8      449.84      485.92      8.01 o 
   6   5   8      569.61      587.46     10.82 o 
  -7   6   8      694.44      662.95     12.57 o 
  -6   6   8     1230.13     1235.27     16.48 o 
  -5   6   8        3.28        3.93      0.98 o 
  -4   6   8      252.72      263.90     13.50 o 
  -3   6   8      223.33      247.55      4.09 o 
  -2   6   8      595.16      514.97      6.16 o 
  -1   6   8     1604.23     1569.56     14.08 o 
   0   6   8      158.90      122.80      3.68 o 
   1   6   8     2494.10     2429.59     22.37 o 
   2   6   8      476.43      490.03      6.17 o 
   3   6   8      520.89      508.90      7.93 o 
   4   6   8     2259.32     2137.75     22.87 o 
   5   6   8     1117.89     1107.07     12.74 o 
   6   6   8       19.09       16.99      3.82 o 
  -7   7   8     1238.10     1208.02     17.69 o 
  -6   7   8      151.72      166.59      6.67 o 
  -5   7   8     1311.49     1383.59     25.15 o 
  -4   7   8      124.69      123.90      3.69 o 
  -3   7   8     1507.49     1464.39     13.55 o 
  -2   7   8       78.03       79.60      2.91 o 
  -1   7   8     3480.16     3410.04     30.90 o 
   0   7   8        8.21        8.38      1.71 o 
   1   7   8      218.72      216.39      3.69 o 
   2   7   8      249.98      230.01      4.65 o 
   3   7   8        6.36        8.64      2.04 o 
   4   7   8     1701.62     1685.51     22.74 o 
   5   7   8      181.50      205.03      6.10 o 
   6   7   8      645.21      644.53     12.20 o 
  -6   8   8        5.43        3.66      3.18 o 
  -5   8   8        8.47        6.49      7.58 o 
  -4   8   8       32.34       28.29      8.65 o 
  -3   8   8        5.67        5.73      1.26 o 
  -2   8   8        7.04        6.35      2.19 o 
  -1   8   8      591.50      559.14      6.14 o 
   0   8   8       46.08       51.57      2.70 o 
   1   8   8     3483.56     3564.38     30.80 o 
   2   8   8        9.97       12.77      1.76 o 
   3   8   8       89.09      100.69      4.21 o 
   4   8   8      472.16      487.19      9.27 o 
   5   8   8      346.31      325.55      6.19 o 
   6   8   8       20.74       13.71      3.95 o 
  -6   9   8      287.35      301.39     21.81 o 
  -5   9   8      306.05      318.72     15.58 o 
  -4   9   8      388.76      399.98     13.98 o 
  -3   9   8     2283.91     2301.53     21.63 o 
  -2   9   8       49.11       51.66      3.09 o 
  -1   9   8     5794.30     6035.05     60.34 o 
   0   9   8     1491.93     1441.05     19.19 o 
   1   9   8      244.51      234.05      4.34 o 
   2   9   8     1748.52     1819.41     19.52 o 
   3   9   8      707.13      712.39     11.09 o 
   4   9   8     2330.93     2275.05     23.19 o 
   5   9   8       36.23       32.16      3.16 o 
   6   9   8      645.71      625.39     10.56 o 
  -6  10   8      215.84      234.51     14.04 o 
  -5  10   8       30.89       25.61      7.69 o 
  -4  10   8       49.92       49.15     10.35 o 
  -3  10   8        0.10        1.11      4.63 o 
  -2  10   8      206.95      197.55      3.83 o 
  -1  10   8       10.68       14.05      2.01 o 
   0  10   8       29.88       51.85      2.98 o 
   1  10   8      991.21      991.21     14.51 o 
   2  10   8       33.01       43.75      2.21 o 
   3  10   8     1292.55     1208.62     24.09 o 
   4  10   8      255.02      248.74      6.88 o 
   5  10   8      137.81      137.50      5.56 o 
  -6  11   8      180.25      162.73     10.42 o 
  -5  11   8     1809.37     1780.42     39.08 o 
  -4  11   8       10.85        8.52      6.08 o 
  -3  11   8     1155.35     1156.49     21.83 o 
  -2  11   8     2184.27     2234.81     20.93 o 
  -1  11   8      290.07      297.92      5.04 o 
   0  11   8     1452.73     1459.88     14.70 o 
   1  11   8      386.82      395.50      5.37 o 
   2  11   8     1270.78     1267.42     18.13 o 
   3  11   8      409.09      432.48      7.64 o 
   4  11   8     2101.33     2017.44     26.50 o 
   5  11   8       40.84       26.90      4.21 o 
  -5  12   8      280.87      280.10     12.84 o 
  -4  12   8       93.77      106.00     10.13 o 
  -3  12   8       28.05       32.01      7.01 o 
  -2  12   8        3.18        2.36      2.22 o 
  -1  12   8       87.85       92.56      3.32 o 
   0  12   8      521.41      508.17      6.43 o 
   1  12   8      295.22      306.85      4.72 o 
   2  12   8      317.28      309.76      5.19 o 
   3  12   8      705.74      667.77     19.06 o 
   4  12   8        6.27        5.60      2.59 o 
   5  12   8      115.11      135.61      7.22 o 
  -5  13   8      423.24      416.16     12.95 o 
  -4  13   8        1.19        4.77      5.15 o 
  -3  13   8      914.63      898.58     27.64 o 
  -2  13   8      353.85      375.78      7.28 o 
  -1  13   8       15.86       17.39      2.68 o 
   0  13   8     2603.12     2694.26     33.08 o 
   1  13   8     1234.52     1236.68     11.58 o 
   2  13   8     6398.97     6225.82     59.50 o 
   3  13   8      448.48      419.41     25.93 o 
   4  13   8     1661.31     1536.54     56.24 o 
   5  13   8      224.93      259.38     17.65 o 
  -5  14   8       70.45       69.95     12.57 o 
  -4  14   8      370.90      345.77     21.14 o 
  -3  14   8        0.16        0.50      3.01 o 
  -2  14   8      524.16      512.62      7.00 o 
  -1  14   8       90.63       90.38      5.02 o 
   0  14   8       27.63       29.56      3.15 o 
   1  14   8      555.84      564.01      7.76 o 
   2  14   8      209.58      221.58      6.39 o 
   3  14   8        3.61        1.46      2.25 o 
   4  14   8        4.89        1.39      2.91 o 
  -4  15   8        1.12        5.71      3.74 o 
  -3  15   8     1678.96     1662.74     24.73 o 
  -2  15   8      458.44      492.90      5.61 o 
  -1  15   8      514.09      530.27     13.38 o 
   0  15   8     1481.43     1482.19     15.64 o 
   1  15   8      137.96      160.16      4.49 o 
   2  15   8     3657.09     3498.64     42.25 o 
   3  15   8      322.42      303.70     10.33 o 
   4  15   8      935.86      838.72     35.64 o 
  -4  16   8      144.21      144.82      9.99 o 
  -3  16   8       54.78       82.16     10.61 o 
  -2  16   8        1.92       -2.15      3.86 o 
  -1  16   8      253.06      282.93      6.44 o 
   0  16   8       18.46       16.07      3.74 o 
   1  16   8      979.93     1011.66     11.93 o 
   2  16   8      268.82      249.57      8.13 o 
   3  16   8      446.01      419.00     13.22 o 
  -3  17   8       25.67       21.05      5.46 o 
  -2  17   8       43.95       28.24     11.72 o 
  -1  17   8      714.89      735.13      9.02 o 
   0  17   8      637.21      704.80     13.47 o 
   1  17   8       99.62      108.69      4.77 o 
   2  17   8      765.11      742.66     12.74 o 
   3  17   8       94.96       82.33     11.75 o 
  -2  18   8       53.13       29.82     16.24 o 
  -1  18   8      326.94      327.30     10.39 o 
   0  18   8       37.09       31.50      4.00 o 
   1  18   8      392.22      400.70     11.34 o 
   2  18   8      269.61      281.68     18.69 o 
  -1  19   8      266.90      225.36     39.97 o 
   0  19   8      416.67      431.54      8.52 o 
  -7   1   9        3.56        4.46      2.13 o 
  -6   1   9      550.37      548.63      7.17 o 
  -5   1   9      986.11      975.07     14.11 o 
  -4   1   9      358.11      343.29      5.16 o 
  -3   1   9     3424.53     3280.15     32.53 o 
  -2   1   9       12.58       24.91      3.34 o 
  -1   1   9     5088.79     4925.19     49.01 o 
   0   1   9      633.96      585.45      7.24 o 
   1   1   9    11823.56    11855.83    146.21 o 
   2   1   9      362.23      373.45      7.83 o 
   3   1   9     1717.62     1708.57     16.01 o 
   4   1   9      111.75       98.31      4.61 o 
   5   1   9      290.20      285.72      5.47 o 
   6   1   9      718.02      755.14     11.49 o 
  -7   2   9      129.60      137.08      6.79 o 
  -6   2   9      190.30      186.56      5.31 o 
  -5   2   9      138.52      129.65      4.15 o 
  -4   2   9     2255.04     2228.57     21.00 o 
  -3   2   9       17.95       17.10      2.07 o 
  -2   2   9      157.54      177.67      4.48 o 
  -1   2   9      814.40      773.85      9.59 o 
   0   2   9     3372.77     3616.73     51.11 o 
   1   2   9       65.03       88.17      9.55 o 
   2   2   9     1125.60     1116.23     14.37 o 
   3   2   9     1758.76     1804.83     15.30 o 
   4   2   9        2.25        3.38      1.55 o 
   5   2   9      190.12      154.57      3.88 o 
   6   2   9        5.72       10.68      3.25 o 
  -7   3   9      230.69      209.10      6.15 o 
  -6   3   9       19.59       25.59      3.46 o 
  -5   3   9       98.86      115.54      5.90 o 
  -4   3   9     1122.61     1100.45     11.96 o 
  -3   3   9     1901.47     1872.56     19.52 o 
  -2   3   9     1883.03     1906.68     16.14 o 
  -1   3   9     2966.71     2845.79     29.22 o 
   0   3   9     1845.86     1992.18     19.57 o 
   1   3   9     1664.97     1616.25     17.22 o 
   2   3   9      386.58      416.96     10.96 o 
   3   3   9     1707.00     1748.56     15.71 o 
   4   3   9      878.93      824.08      8.24 o 
   5   3   9      475.69      523.58      5.87 o 
   6   3   9      147.05      150.21      6.43 o 
  -7   4   9       29.89       26.75      4.07 o 
  -6   4   9      711.70      669.51      7.47 o 
  -5   4   9      161.61      171.79      5.32 o 
  -4   4   9     2977.54     2947.95     29.41 o 
  -3   4   9      890.48      876.09      8.26 o 
  -2   4   9      262.55      218.29      4.88 o 
  -1   4   9      436.53      411.01      9.51 o 
   0   4   9     7699.78     7841.26    103.31 o 
   1   4   9      209.06      191.28      4.82 o 
   2   4   9      917.30      910.92     12.78 o 
   3   4   9      766.29      775.15      8.23 o 
   4   4   9       55.87       54.26      3.06 o 
   5   4   9      188.65      176.95      5.04 o 
   6   4   9        0.76        1.67      2.23 o 
  -7   5   9      103.09       86.42      9.45 o 
  -6   5   9      980.42      956.99     13.92 o 
  -5   5   9        6.27        9.92      1.94 o 
  -4   5   9      872.55      830.17     12.23 o 
  -3   5   9      462.10      462.85      7.07 o 
  -2   5   9      305.07      299.13      4.81 o 
  -1   5   9     7036.98     7218.77     72.30 o 
   0   5   9       16.42       28.77      2.59 o 
   1   5   9     1735.91     1637.79     16.28 o 
   2   5   9      734.36      714.86     10.21 o 
   3   5   9     2428.75     2417.25     18.07 o 
   4   5   9      504.37      531.94      8.86 o 
   5   5   9      749.13      739.30     11.00 o 
   6   5   9      431.97      426.16      9.74 o 
  -6   6   9      601.63      598.19      9.99 o 
  -5   6   9     1503.71     1506.51     18.22 o 
  -4   6   9      521.46      523.66      8.47 o 
  -3   6   9      618.78      576.65      6.55 o 
  -2   6   9     4341.67     4267.04     39.01 o 
  -1   6   9      763.73      748.87      9.11 o 
   0   6   9     1374.27     1229.94     12.07 o 
   1   6   9     2625.29     2753.45     26.91 o 
   2   6   9     1115.07     1135.58     10.90 o 
   3   6   9      488.45      504.51      4.08 o 
   4   6   9       32.12       36.50      3.27 o 
   5   6   9      332.75      346.00      8.01 o 
   6   6   9       48.32       43.28      4.62 o 
  -6   7   9      873.68      816.21     18.97 o 
  -5   7   9        0.98        1.68      4.82 o 
  -4   7   9      519.43      511.60     10.77 o 
  -3   7   9       89.24       90.60      2.60 o 
  -2   7   9      321.50      286.72      5.12 o 
  -1   7   9      591.30      598.43      7.75 o 
   0   7   9      654.29      684.05      8.13 o 
   1   7   9     2023.58     2101.53     20.65 o 
   2   7   9      100.02      102.88      3.31 o 
   3   7   9     2917.66     2863.42     22.75 o 
   4   7   9      887.56      840.49     11.06 o 
   5   7   9      909.38      879.86     10.73 o 
   6   7   9      321.83      327.84      9.74 o 
  -6   8   9       38.72       48.88      7.44 o 
  -5   8   9      240.91      253.12     16.29 o 
  -4   8   9      310.70      359.35     22.39 o 
  -3   8   9      958.47      950.25     13.49 o 
  -2   8   9     4732.72     4808.78     83.86 o 
  -1   8   9      691.06      710.41      8.48 o 
   0   8   9     3153.40     3227.86     30.06 o 
   1   8   9      581.18      565.20      6.85 o 
   2   8   9      883.00      926.09      9.56 o 
   3   8   9      854.50      838.41     12.12 o 
   4   8   9     1505.39     1506.08     18.16 o 
   5   8   9      281.18      258.54      7.03 o 
   6   8   9      160.82      166.32      6.25 o 
  -6   9   9      293.13      276.87     11.14 o 
  -5   9   9       84.49       68.76      9.22 o 
  -4   9   9      337.09      361.71     13.97 o 
  -3   9   9       15.01       12.71      1.41 o 
  -2   9   9     1400.84     1394.92     13.68 o 
  -1   9   9       85.24      101.34      3.19 o 
   0   9   9      660.31      703.96      8.98 o 
   1   9   9     1092.51     1062.27     10.08 o 
   2   9   9     4093.78     3929.87     45.53 o 
   3   9   9      381.30      394.63      7.91 o 
   4   9   9      317.66      297.96      6.79 o 
   5   9   9      928.48      870.06     10.80 o 
  -6  10   9        4.00       -0.93      4.02 o 
  -5  10   9      769.65      757.76     22.53 o 
  -4  10   9      238.29      235.99     26.55 o 
  -3  10   9     1426.46     1441.36     13.30 o 
  -2  10   9     1775.74     1788.36     17.55 o 
  -1  10   9     2011.55     1983.60     19.56 o 
   0  10   9      897.86      920.54     13.43 o 
   1  10   9       35.03       43.54      2.97 o 
   2  10   9      759.04      787.96      8.01 o 
   3  10   9      935.13      926.13     13.42 o 
   4  10   9     1214.99     1161.45     20.97 o 
   5  10   9      498.08      447.77     10.65 o 
  -6  11   9      103.96      114.45     11.42 o 
  -5  11   9      177.97      179.20     17.41 o 
  -4  11   9      388.14      361.58     14.99 o 
  -3  11   9       71.25       70.50      5.34 o 
  -2  11   9       89.05       86.70      3.32 o 
  -1  11   9      905.98      917.27     10.66 o 
   0  11   9        2.92        3.14      2.08 o 
   1  11   9       12.80       12.64      2.21 o 
   2  11   9       39.40       55.15      2.88 o 
   3  11   9      294.85      269.41      6.75 o 
   4  11   9      219.77      234.24     10.42 o 
   5  11   9       12.37       11.58      2.83 o 
  -5  12   9      944.45      873.81     26.16 o 
  -4  12   9       62.11       57.17     12.10 o 
  -3  12   9      933.39      923.13     20.66 o 
  -2  12   9      462.51      493.14      7.78 o 
  -1  12   9       14.83       16.65      2.18 o 
   0  12   9      247.28      267.68      8.06 o 
   1  12   9      169.65      202.04      5.11 o 
   2  12   9     2741.58     2698.47     41.41 o 
   3  12   9     1054.42      987.71     21.78 o 
   4  12   9      729.69      716.05     16.58 o 
   5  12   9      357.22      323.50     12.33 o 
  -5  13   9      154.27      156.50     11.24 o 
  -4  13   9        5.66        6.22      6.56 o 
  -3  13   9      161.99      149.13     11.21 o 
  -2  13   9      272.60      264.83     15.65 o 
  -1  13   9       38.24       39.41      3.05 o 
   0  13   9       12.27       13.23      3.24 o 
   1  13   9        8.89        6.25      2.48 o 
   2  13   9       28.56       28.61      2.86 o 
   3  13   9       70.61       74.86     10.05 o 
   4  13   9        8.33        7.20      3.33 o 
  -4  14   9        2.53       10.97      7.58 o 
  -3  14   9     1066.52     1027.81     25.70 o 
  -2  14   9       38.30       32.16      4.89 o 
  -1  14   9       93.46       91.04      4.74 o 
   0  14   9      677.15      707.77     10.17 o 
   1  14   9      276.67      283.05      5.66 o 
   2  14   9     1132.13     1132.29     13.45 o 
   3  14   9      418.46      436.41     18.82 o 
   4  14   9      509.90      445.78     23.80 o 
  -4  15   9       10.02       12.98      4.19 o 
  -3  15   9        3.80        1.37      5.56 o 
  -2  15   9      107.52      110.01      4.43 o 
  -1  15   9       42.89       35.76      4.21 o 
   0  15   9      306.51      318.59      7.95 o 
   1  15   9      885.31      901.20     11.08 o 
   2  15   9      170.72      188.87      6.92 o 
   3  15   9      318.21      323.91     10.04 o 
  -3  16   9      406.20      403.71     12.31 o 
  -2  16   9      147.53      132.04      7.65 o 
  -1  16   9      118.32      110.07      5.63 o 
   0  16   9      320.72      357.79      8.99 o 
   1  16   9      180.30      166.90      5.20 o 
   2  16   9      809.79      815.90     14.15 o 
   3  16   9      302.86      282.11     20.90 o 
  -3  17   9        6.40        3.45      6.24 o 
  -2  17   9        6.76       14.62      7.24 o 
  -1  17   9      342.56      350.46      8.36 o 
   0  17   9      196.38      236.93      9.16 o 
   1  17   9      538.77      546.27     11.21 o 
   2  17   9      810.77      802.04     13.62 o 
  -2  18   9        2.90       -0.48      4.38 o 
  -1  18   9       31.33       12.35     11.40 o 
   0  18   9     1246.82     1251.77     19.02 o 
   1  18   9       12.92       15.51      4.62 o 
  -7   0  10      245.76      223.02      6.26 o 
  -6   0  10     1330.76     1316.23     23.61 o 
  -5   0  10      382.04      387.76      8.96 o 
  -4   0  10        2.72        7.52      2.83 o 
  -3   0  10      984.65      977.14     14.04 o 
  -2   0  10      523.64      610.06      9.62 o 
  -1   0  10     8373.80     7949.62    128.30 o 
   0   0  10     2297.18     2363.95     47.28 o 
   1   0  10    11900.34    11530.41    200.93 o 
   2   0  10     1364.99     1362.72     21.84 o 
   3   0  10     7826.31     7805.59    110.32 o 
   4   0  10      134.09      164.84     10.09 o 
   5   0  10      998.66      959.10     19.04 o 
   6   0  10      834.08      848.41     23.34 o 
  -7   1  10       14.31       11.66      2.62 o 
  -6   1  10        0.44       -1.41      1.89 o 
  -5   1  10       57.43       62.00      4.10 o 
  -4   1  10        2.32        3.01      1.79 o 
  -3   1  10       44.09       51.12      3.05 o 
  -2   1  10      186.90      199.41      4.43 o 
  -1   1  10        2.01        4.89      2.15 o 
   0   1  10       14.92        7.33      1.95 o 
   1   1  10      146.41      155.12      6.99 o 
   2   1  10      644.37      662.92     10.11 o 
   3   1  10      393.14      387.67      9.12 o 
   4   1  10        0.19        0.86      1.37 o 
   5   1  10        0.94        3.23      1.95 o 
   6   1  10        8.38        7.59      4.65 o 
  -7   2  10       13.14       14.58      6.88 o 
  -6   2  10      877.40      884.39     10.93 o 
  -5   2  10      381.99      381.09      8.05 o 
  -4   2  10     1000.36     1014.76     10.47 o 
  -3   2  10     2283.78     2291.18     22.46 o 
  -2   2  10       88.54       95.86      3.49 o 
  -1   2  10     4380.40     4245.60     45.36 o 
   0   2  10     1509.37     1529.59     17.85 o 
   1   2  10     5780.76     5462.57     85.07 o 
   2   2  10     3333.44     3343.43     39.86 o 
   3   2  10      974.07      994.07     10.00 o 
   4   2  10      721.10      734.79      9.21 o 
   5   2  10      618.36      633.28      7.21 o 
   6   2  10      524.97      499.10      9.76 o 
  -7   3  10       55.59       58.36      8.97 o 
  -6   3  10       98.88       99.38      4.76 o 
  -5   3  10      122.79      125.61      7.19 o 
  -4   3  10      349.73      383.66      5.97 o 
  -3   3  10        8.22        9.49      2.48 o 
  -2   3  10      157.01      145.60      3.78 o 
  -1   3  10      718.93      726.90     11.84 o 
   0   3  10     4958.27     4815.41     50.61 o 
   1   3  10     2477.60     2741.12     28.41 o 
   2   3  10      280.40      258.46      5.99 o 
   3   3  10     2515.83     2356.44     23.24 o 
   4   3  10     1899.22     1916.97     18.84 o 
   5   3  10       50.46       75.54      4.77 o 
   6   3  10       18.91       22.42      4.05 o 
  -7   4  10       95.42       76.38      4.89 o 
  -6   4  10       35.89       41.40      2.74 o 
  -5   4  10      397.13      415.25     11.16 o 
  -4   4  10      525.95      515.14      6.64 o 
  -3   4  10     2385.81     2308.50     23.03 o 
  -2   4  10       12.71       10.97      1.87 o 
  -1   4  10     1583.00     1526.91     16.19 o 
   0   4  10      448.92      426.42      8.87 o 
   1   4  10     1609.48     1472.30     16.08 o 
   2   4  10      632.91      638.41     11.34 o 
   3   4  10     1171.08     1187.90     13.71 o 
   4   4  10     1922.73     1884.80     16.60 o 
   5   4  10      301.13      306.38      8.00 o 
   6   4  10      561.94      556.41      9.94 o 
  -6   5  10       78.91       73.86      7.03 o 
  -5   5  10        3.19        1.62      2.19 o 
  -4   5  10        3.25        3.92      1.42 o 
  -3   5  10      175.60      194.86      3.37 o 
  -2   5  10      359.72      366.35      6.11 o 
  -1   5  10     1851.68     1857.77     18.52 o 
   0   5  10     2439.93     2231.83     20.54 o 
   1   5  10      612.10      626.27      8.77 o 
   2   5  10     5793.38     5791.58     58.70 o 
   3   5  10       22.21       28.73      3.11 o 
   4   5  10      179.94      193.48      5.62 o 
   5   5  10       34.64       39.36      3.80 o 
   6   5  10        6.24        4.95      3.55 o 
  -6   6  10      810.40      786.17     20.82 o 
  -5   6  10      282.85      277.37     16.39 o 
  -4   6  10      505.57      490.40      6.72 o 
  -3   6  10      289.68      275.77      5.48 o 
  -2   6  10      537.73      537.36      7.18 o 
  -1   6  10      566.71      559.90      8.06 o 
   0   6  10      120.12      127.51      4.12 o 
   1   6  10     1328.21     1355.65     15.58 o 
   2   6  10       58.45       69.62      2.90 o 
   3   6  10      752.81      735.11      8.27 o 
   4   6  10     1199.91     1141.08     20.00 o 
   5   6  10        5.04        8.13      2.86 o 
   6   6  10      680.58      694.17     11.25 o 
  -6   7  10        5.93        2.86      7.77 o 
  -5   7  10      156.92      157.90      8.76 o 
  -4   7  10      726.52      745.06      8.16 o 
  -3   7  10      163.39      187.10      7.31 o 
  -2   7  10     1820.22     1797.43     17.44 o 
  -1   7  10      671.61      668.32      8.93 o 
   0   7  10     3836.93     3716.08     42.68 o 
   1   7  10       54.28       59.80      2.96 o 
   2   7  10     4332.63     4212.81     37.11 o 
   3   7  10      205.69      217.41      4.65 o 
   4   7  10      909.41      890.90     12.58 o 
   5   7  10      120.76      121.76      5.56 o 
  -6   8  10      267.87      277.09     14.02 o 
  -5   8  10      286.95      283.38     17.65 o 
  -4   8  10      466.89      487.16      7.28 o 
  -3   8  10      354.57      322.61      7.47 o 
  -2   8  10     3014.74     3043.78     30.04 o 
  -1   8  10      685.97      659.67      7.44 o 
   0   8  10      572.49      575.12      7.01 o 
   1   8  10       13.79       12.62      2.78 o 
   2   8  10       74.22       65.78      4.11 o 
   3   8  10        5.18        5.03      1.12 o 
   4   8  10      661.07      629.68      9.30 o 
   5   8  10        4.02        6.29      2.84 o 
  -6   9  10       14.07        9.68      4.70 o 
  -5   9  10      261.71      264.21     14.01 o 
  -4   9  10     1728.09     1698.21     35.03 o 
  -3   9  10       74.66       75.77      2.85 o 
  -2   9  10     4365.09     4434.00     43.45 o 
  -1   9  10      146.80      153.13      3.95 o 
   0   9  10     2977.18     3005.03     29.04 o 
   1   9  10        6.29        8.04      2.61 o 
   2   9  10      516.57      549.16      7.55 o 
   3   9  10     1080.26     1034.20     14.03 o 
   4   9  10      910.79      890.82     14.25 o 
   5   9  10       88.81       72.83      6.20 o 
  -6  10  10       59.32       87.66     14.14 o 
  -5  10  10      286.51      282.98     15.10 o 
  -4  10  10       43.53       38.60     10.76 o 
  -3  10  10      139.57      130.02      7.11 o 
  -2  10  10     1219.02     1209.11     13.28 o 
  -1  10  10       24.58       25.51      2.97 o 
   0  10  10      589.36      613.72      8.65 o 
   1  10  10     1006.13      977.01     10.98 o 
   2  10  10       15.36       16.72      2.33 o 
   3  10  10      106.71      111.21      5.95 o 
   4  10  10      176.06      197.56     12.13 o 
   5  10  10        6.71        8.81      3.18 o 
  -5  11  10     1168.96     1159.77     38.01 o 
  -4  11  10      993.84      976.25     25.36 o 
  -3  11  10      110.42      107.23      2.53 o 
  -2  11  10     3164.62     3127.26     31.40 o 
  -1  11  10     1971.74     2010.24     21.32 o 
   0  11  10     1618.43     1645.23     17.33 o 
   1  11  10       20.85       28.71      3.33 o 
   2  11  10     1604.36     1516.11     19.77 o 
   3  11  10     2369.12     2222.21     48.71 o 
   4  11  10      216.47      216.50      6.00 o 
   5  11  10     1478.16     1465.45     38.45 o 
  -5  12  10       21.20       11.26     12.79 o 
  -4  12  10      361.72      339.67     39.77 o 
  -3  12  10        7.52        7.15      2.02 o 
  -2  12  10        6.64        8.95      2.29 o 
  -1  12  10       15.60       14.31      2.45 o 
   0  12  10       15.33       10.49      2.23 o 
   1  12  10        2.51        0.80      1.97 o 
   2  12  10        6.80        4.86      1.93 o 
   3  12  10      376.84      368.44     11.13 o 
   4  12  10        0.05        0.56      2.93 o 
  -5  13  10      228.70      260.20     17.99 o 
  -4  13  10      760.34      761.33     29.83 o 
  -3  13  10      707.12      749.28     21.89 o 
  -2  13  10     1427.24     1381.79     17.17 o 
  -1  13  10        1.51        2.56      1.95 o 
   0  13  10     1362.56     1387.28     14.43 o 
   1  13  10        3.09        1.42      1.80 o 
   2  13  10      400.79      412.50      7.11 o 
   3  13  10      635.45      603.63     10.52 o 
   4  13  10      254.25      248.62     10.74 o 
  -4  14  10       11.45        2.76      9.25 o 
  -3  14  10      106.87      126.94     11.38 o 
  -2  14  10       14.77        9.90      3.66 o 
  -1  14  10       11.19        8.78      1.87 o 
   0  14  10       18.03       17.86      2.79 o 
   1  14  10       62.17       65.90      3.74 o 
   2  14  10       23.99       27.03      2.61 o 
   3  14  10        1.13        1.07      2.93 o 
  -4  15  10      695.29      723.52     21.14 o 
  -3  15  10     1392.39     1409.54     31.92 o 
  -2  15  10      970.79      969.64     23.41 o 
  -1  15  10      191.89      204.47      6.26 o 
   0  15  10      561.63      581.95     11.74 o 
   1  15  10      146.06      140.68      4.86 o 
   2  15  10      203.24      205.07      7.56 o 
   3  15  10      398.68      390.97     18.40 o 
  -3  16  10       21.90       21.57      6.68 o 
  -2  16  10      357.62      379.32     14.37 o 
  -1  16  10      170.62      188.08      7.50 o 
   0  16  10       12.10       11.33      3.09 o 
   1  16  10       37.38       54.98      6.06 o 
   2  16  10       24.25       20.03      4.35 o 
  -2  17  10      155.31      155.94      8.76 o 
  -1  17  10       35.64       25.88      3.88 o 
   0  17  10      498.38      516.96      9.05 o 
   1  17  10       95.06       96.56      4.20 o 
   2  17  10       49.49       49.99      8.24 o 
  -1  18  10       15.95       10.68      5.65 o 
   0  18  10      140.15      131.26      5.10 o 
  -6   1  11      758.75      745.79     11.25 o 
  -5   1  11      642.71      635.15     10.06 o 
  -4   1  11     1078.88     1033.14     13.09 o 
  -3   1  11      159.18      154.10      7.19 o 
  -2   1  11       42.76       32.92      2.89 o 
  -1   1  11      372.25      369.01      6.50 o 
   0   1  11     2135.20     2045.63     22.27 o 
   1   1  11      656.33      615.06      9.64 o 
   2   1  11     3189.93     3192.74     36.91 o 
   3   1  11      198.88      183.27      4.73 o 
   4   1  11     3029.83     3021.69     29.93 o 
   5   1  11       26.07       32.96      2.90 o 
   6   1  11      942.06     1005.74     16.80 o 
  -6   2  11      153.54      157.41     12.85 o 
  -5   2  11      224.00      212.38     11.70 o 
  -4   2  11      161.22      157.91      4.19 o 
  -3   2  11        1.00        1.02      2.11 o 
  -2   2  11       82.03       86.05      3.37 o 
  -1   2  11     2606.90     2569.62     27.23 o 
   0   2  11      499.96      526.99      8.91 o 
   1   2  11     1362.72     1332.54     16.76 o 
   2   2  11       38.53       42.86      3.92 o 
   3   2  11        3.25        4.75      1.64 o 
   4   2  11        0.06        1.68      1.91 o 
   5   2  11      682.35      680.12     10.85 o 
   6   2  11       39.79       38.60      4.73 o 
  -6   3  11      109.11      124.71      3.62 o 
  -5   3  11      982.49      956.37     15.16 o 
  -4   3  11      197.93      199.75      4.85 o 
  -3   3  11     3475.33     3369.84     32.99 o 
  -2   3  11      200.80      193.60      5.16 o 
  -1   3  11      833.76      816.93     14.66 o 
   0   3  11     1440.72     1403.47     22.05 o 
   1   3  11       20.12       15.83      3.73 o 
   2   3  11     5239.79     5325.43     91.57 o 
   3   3  11      193.80      201.43      5.69 o 
   4   3  11     1444.28     1497.04     14.32 o 
   5   3  11       25.33       31.30      3.90 o 
   6   3  11      651.77      638.99     12.21 o 
  -6   4  11      211.53      214.08      4.26 o 
  -5   4  11       38.17       45.01      9.84 o 
  -4   4  11       11.19        6.30      1.95 o 
  -3   4  11     3454.39     3455.62     49.46 o 
  -2   4  11      126.38      123.98      5.98 o 
  -1   4  11     3120.97     3133.75     57.02 o 
   0   4  11       16.72       21.12      3.18 o 
   1   4  11     5645.25     5697.73     64.35 o 
   2   4  11      529.43      530.95      9.99 o 
   3   4  11     4356.19     4246.66     43.54 o 
   4   4  11        5.32        6.25      2.00 o 
   5   4  11      866.27      885.25     15.44 o 
   6   4  11      167.13      186.70     10.61 o 
  -6   5  11      113.94      117.55      9.12 o 
  -5   5  11      846.30      856.54     13.00 o 
  -4   5  11      485.69      464.61      6.38 o 
  -3   5  11     3405.72     3258.21     54.57 o 
  -2   5  11      107.99      111.55      4.49 o 
  -1   5  11     1543.67     1457.24     14.06 o 
   0   5  11      365.03      392.71     10.18 o 
   1   5  11      954.90      942.64     14.43 o 
   2   5  11      682.37      683.47      9.82 o 
   3   5  11      702.54      700.39     12.81 o 
   4   5  11      854.43      879.21     10.76 o 
   5   5  11        6.68        7.07      3.17 o 
  -6   6  11      359.40      333.52     18.82 o 
  -5   6  11       92.77       98.24      4.25 o 
  -4   6  11      327.36      309.54      7.82 o 
  -3   6  11      371.75      344.15     16.81 o 
  -2   6  11        5.35        3.83      2.42 o 
  -1   6  11      814.38      818.58     11.51 o 
   0   6  11      261.32      282.06      5.82 o 
   1   6  11     6097.02     6045.49     63.91 o 
   2   6  11     1127.24     1090.75     10.89 o 
   3   6  11     4011.13     4058.01     41.68 o 
   4   6  11       85.27       80.55      5.00 o 
   5   6  11     1684.62     1644.30     21.06 o 
  -6   7  11        6.60        2.00      8.02 o 
  -5   7  11      552.33      565.02     17.53 o 
  -4   7  11      232.28      230.21      8.13 o 
  -3   7  11      235.69      218.84      5.58 o 
  -2   7  11       16.74       18.54      3.12 o 
  -1   7  11     2632.65     2538.93     24.00 o 
   0   7  11      231.27      238.14      4.92 o 
   1   7  11     1288.11     1320.44     14.61 o 
   2   7  11      342.78      362.37      6.02 o 
   3   7  11       24.91       31.43      3.43 o 
   4   7  11      214.59      207.68      9.49 o 
   5   7  11      378.28      379.49     16.45 o 
  -6   8  11       15.64       12.26      6.04 o 
  -5   8  11        8.37       19.97      9.12 o 
  -4   8  11      612.59      625.10      8.07 o 
  -3   8  11      237.07      237.18      7.41 o 
  -2   8  11     2112.14     2134.16     22.24 o 
  -1   8  11      868.97      868.16     11.25 o 
   0   8  11      809.65      827.66      9.24 o 
   1   8  11     1935.34     1897.12     19.95 o 
   2   8  11       17.38       19.38      2.53 o 
   3   8  11     2857.23     2850.85     25.07 o 
   4   8  11       54.34       61.36      5.81 o 
   5   8  11      423.22      397.38     11.07 o 
  -6   9  11       62.10       54.34     10.33 o 
  -5   9  11      903.52      923.47     21.77 o 
  -4   9  11      118.04      111.80      2.54 o 
  -3   9  11     1105.85     1127.59     14.18 o 
  -2   9  11       19.18       17.97      2.46 o 
  -1   9  11     2860.10     2885.91     27.70 o 
   0   9  11       44.38       40.56      2.99 o 
   1   9  11      387.66      402.37      5.62 o 
   2   9  11      454.61      480.27     11.40 o 
   3   9  11       50.90       71.42      5.48 o 
   4   9  11      123.07      126.83      6.72 o 
   5   9  11       55.15       46.13      4.60 o 
  -5  10  11      127.80      165.91     23.00 o 
  -4  10  11      885.80      900.54     20.68 o 
  -3  10  11     1532.76     1539.33     24.28 o 
  -2  10  11      415.06      409.06      7.06 o 
  -1  10  11        5.19        6.44      2.28 o 
   0  10  11     1438.95     1459.22     16.21 o 
   1  10  11     1239.78     1294.05     12.43 o 
   2  10  11      224.36      209.57      4.46 o 
   3  10  11      949.99      909.51     13.92 o 
   4  10  11       11.77        7.41      4.36 o 
   5  10  11     1036.28     1039.75     21.14 o 
  -5  11  11       84.27       73.00      9.05 o 
  -4  11  11       23.45       26.31      8.11 o 
  -3  11  11      949.52      966.52     16.85 o 
  -2  11  11     1350.96     1295.35     17.73 o 
  -1  11  11      271.92      272.94      6.06 o 
   0  11  11        8.50        6.72      2.42 o 
   1  11  11      227.98      237.50      5.37 o 
   2  11  11      312.96      288.57      9.46 o 
   3  11  11        0.06        1.44      3.68 o 
   4  11  11        5.16        5.07      2.95 o 
  -5  12  11        0.52       -6.76      6.76 o 
  -4  12  11      681.49      717.98     19.61 o 
  -3  12  11      216.86      198.26     15.77 o 
  -2  12  11     1455.32     1473.92     16.34 o 
  -1  12  11      572.17      599.38      8.72 o 
   0  12  11     2366.36     2396.01     24.89 o 
   1  12  11        7.05       10.28      2.55 o 
   2  12  11     1653.67     1628.59     16.88 o 
   3  12  11      659.54      625.82     15.69 o 
   4  12  11       43.70       48.19      4.20 o 
  -4  13  11       17.13       10.37      7.70 o 
  -3  13  11       15.72       11.86      9.37 o 
  -2  13  11       52.52       60.00      3.37 o 
  -1  13  11      161.01      152.25      5.12 o 
   0  13  11       15.12       19.22      2.64 o 
   1  13  11      476.41      441.30      7.20 o 
   2  13  11       72.63       75.79      3.45 o 
   3  13  11       24.50       20.98      4.00 o 
   4  13  11       99.77      111.33      8.79 o 
  -4  14  11      891.49      883.74     24.05 o 
  -3  14  11       37.58       27.98      8.13 o 
  -2  14  11     1802.13     1803.67     21.51 o 
  -1  14  11      759.23      746.27     10.50 o 
   0  14  11     2135.73     2206.82     23.17 o 
   1  14  11      257.14      262.57      5.46 o 
   2  14  11      488.28      504.65     11.29 o 
   3  14  11      125.90      127.88      6.99 o 
  -3  15  11      258.90      281.16     15.65 o 
  -2  15  11      189.57      186.10      8.04 o 
  -1  15  11      597.85      611.08     12.02 o 
   0  15  11      119.82      125.84      4.33 o 
   1  15  11      266.63      281.19      5.85 o 
   2  15  11       14.98       14.53      4.13 o 
   3  15  11        0.52        2.25      2.77 o 
  -3  16  11        4.98        3.98      4.76 o 
  -2  16  11     1620.76     1647.37     31.44 o 
  -1  16  11      151.97      166.10      5.93 o 
   0  16  11       72.42       77.39     11.60 o 
   1  16  11      160.49      136.87      9.15 o 
   2  16  11      313.61      286.80      8.72 o 
  -1  17  11      341.11      356.87      8.62 o 
   0  17  11       37.63       29.23      7.37 o 
   1  17  11      454.47      471.21      9.54 o 
  -6   0  12        1.31        5.56      5.40 o 
  -5   0  12     2822.95     2837.98     51.39 o 
  -4   0  12      203.30      194.54      8.48 o 
  -3   0  12     4035.89     3942.51     61.14 o 
  -2   0  12      360.43      360.26     12.38 o 
  -1   0  12      336.35      330.61      8.21 o 
   0   0  12     1939.52     1862.07     70.43 o 
   1   0  12      263.39      284.53     10.29 o 
   2   0  12     1403.79     1341.68     22.77 o 
   3   0  12      271.17      261.98     11.03 o 
   4   0  12     2218.26     2124.92     31.08 o 
   5   0  12     1258.17     1286.35     23.76 o 
  -6   1  12        3.77        6.34      2.86 o 
  -5   1  12       26.44       30.17      3.81 o 
  -4   1  12      148.62      141.31      6.73 o 
  -3   1  12        9.83       11.06      2.67 o 
  -2   1  12       70.96       71.55      4.33 o 
  -1   1  12       96.81      114.08      5.66 o 
   0   1  12      196.93      208.58      6.01 o 
   1   1  12       21.65       19.13      3.24 o 
   2   1  12       41.76       38.27      4.54 o 
   3   1  12       30.77       24.59      3.66 o 
   4   1  12      257.06      246.74      5.39 o 
   5   1  12      211.26      220.17      6.04 o 
  -6   2  12       55.95       47.96      5.02 o 
  -5   2  12     2448.05     2454.62     30.74 o 
  -4   2  12      260.48      242.29      6.41 o 
  -3   2  12     1367.53     1322.64     19.19 o 
  -2   2  12      113.99      114.92      5.12 o 
  -1   2  12     2866.12     2893.81     30.91 o 
   0   2  12      860.81      823.61     10.92 o 
   1   2  12      148.38      158.53      5.85 o 
   2   2  12     4484.06     4463.87     53.25 o 
   3   2  12      632.79      623.85     13.41 o 
   4   2  12     1775.58     1714.54     21.71 o 
   5   2  12      423.40      412.83      8.45 o 
  -6   3  12      224.36      217.72     11.49 o 
  -5   3  12        3.04        3.12      2.49 o 
  -4   3  12     1902.28     1855.13     18.58 o 
  -3   3  12      961.83      922.60     12.86 o 
  -2   3  12      108.43      124.81      5.29 o 
  -1   3  12      200.13      209.43      5.83 o 
   0   3  12      162.22      147.26      5.38 o 
   1   3  12        6.98       12.26      2.83 o 
   2   3  12        0.16        2.80      3.26 o 
   3   3  12      102.43       95.15      5.13 o 
   4   3  12      819.35      753.17      9.70 o 
   5   3  12       62.20       75.92      4.88 o 
  -6   4  12       11.34       15.06      5.67 o 
  -5   4  12      885.52      919.23     14.33 o 
  -4   4  12       38.26       39.73      3.31 o 
  -3   4  12     4925.42     4729.06     54.43 o 
  -2   4  12     2039.50     2074.33     20.61 o 
  -1   4  12     1134.41     1109.64     14.31 o 
   0   4  12      623.75      551.25     11.92 o 
   1   4  12        1.14        5.45      3.58 o 
   2   4  12      640.45      660.31     10.67 o 
   3   4  12       84.93       83.38      4.83 o 
   4   4  12      490.20      552.17     13.82 o 
   5   4  12       65.46       64.72      6.35 o 
  -6   5  12      677.78      694.76     19.60 o 
  -5   5  12       13.20       14.46      3.26 o 
  -4   5  12      811.16      810.38     11.20 o 
  -3   5  12     1588.11     1489.43     16.04 o 
  -2   5  12      805.17      792.78      9.86 o 
  -1   5  12      580.18      625.24     10.49 o 
   0   5  12       88.92       92.96      4.77 o 
   1   5  12       36.45       33.53      4.04 o 
   2   5  12       38.38       38.43      5.09 o 
   3   5  12     1715.71     1673.17     19.53 o 
   4   5  12      633.94      624.18     10.37 o 
   5   5  12      202.36      190.63      6.14 o 
  -6   6  12        0.02       -1.49      5.93 o 
  -5   6  12       61.21       78.03      4.33 o 
  -4   6  12      451.24      448.11      6.32 o 
  -3   6  12       36.24       45.84      2.68 o 
  -2   6  12     1079.77     1039.09     11.69 o 
  -1   6  12      786.60      755.31     11.55 o 
   0   6  12     2617.30     2607.38     26.02 o 
   1   6  12      267.41      267.39      5.61 o 
   2   6  12      992.14      994.24     11.93 o 
   3   6  12      433.40      399.14      5.95 o 
   4   6  12      349.51      338.44      9.02 o 
   5   6  12       14.47       12.96      3.99 o 
  -6   7  12      824.26      841.82     22.25 o 
  -5   7  12       42.38       45.87     11.18 o 
  -4   7  12      973.31      980.85     11.22 o 
  -3   7  12      211.94      206.81      5.19 o 
  -2   7  12     1743.50     1709.76     17.45 o 
  -1   7  12        5.69        7.37      2.51 o 
   0   7  12      137.63      139.70      4.64 o 
   1   7  12       77.85       85.67      4.62 o 
   2   7  12      452.57      462.04      6.91 o 
   3   7  12      441.12      473.06      7.06 o 
   4   7  12      134.03      137.84      7.33 o 
   5   7  12      456.28      468.43      9.79 o 
  -5   8  12        2.15        1.41      6.12 o 
  -4   8  12       44.89       57.85      7.18 o 
  -3   8  12       64.40       64.59      4.39 o 
  -2   8  12      201.93      198.33      4.42 o 
  -1   8  12      132.56      145.49      4.66 o 
   0   8  12     2773.34     2834.90     30.70 o 
   1   8  12      302.33      330.83      7.33 o 
   2   8  12      809.36      825.72      9.75 o 
   3   8  12      502.03      477.52      8.69 o 
   4   8  12      212.59      198.87      9.50 o 
   5   8  12       31.00       36.37      4.63 o 
  -5   9  12       32.09       45.90      9.15 o 
  -4   9  12      568.67      569.70     24.75 o 
  -3   9  12      646.28      661.12      9.86 o 
  -2   9  12     1308.02     1282.25     13.15 o 
  -1   9  12     1191.36     1239.01     26.33 o 
   0   9  12      392.54      392.70      6.74 o 
   1   9  12     1019.46     1053.87     13.08 o 
   2   9  12     1108.17     1087.33     12.36 o 
   3   9  12     1043.96     1004.03     19.69 o 
   4   9  12       91.99       87.58      7.97 o 
  -5  10  12       25.78       15.01      6.57 o 
  -4  10  12       79.36       69.33      8.15 o 
  -3  10  12      238.39      248.08      6.22 o 
  -2  10  12     1332.75     1334.66     16.65 o 
  -1  10  12      240.55      245.04      4.92 o 
   0  10  12      949.96      977.46     13.85 o 
   1  10  12      183.03      174.13      8.71 o 
   2  10  12        5.45        9.71      2.24 o 
   3  10  12       53.67       43.28      4.33 o 
   4  10  12        1.93       -1.62      3.18 o 
  -5  11  12        3.55        7.30      7.82 o 
  -4  11  12      542.34      562.95     33.88 o 
  -3  11  12      787.16      790.86     12.34 o 
  -2  11  12       87.79       90.93      3.48 o 
  -1  11  12     1087.07     1135.64     15.65 o 
   0  11  12      332.27      335.80      9.44 o 
   1  11  12     3754.76     3751.63     36.67 o 
   2  11  12        4.80        4.57      2.66 o 
   3  11  12      624.69      629.36     20.47 o 
   4  11  12        3.05        5.46      3.66 o 
  -4  12  12       17.64       25.26      8.61 o 
  -3  12  12      335.71      327.94     11.68 o 
  -2  12  12      207.06      217.44      5.65 o 
  -1  12  12       32.94       30.66      4.20 o 
   0  12  12       26.23       23.44      2.97 o 
   1  12  12      618.47      610.58      9.47 o 
   2  12  12      176.55      186.16      4.89 o 
   3  12  12       20.87       14.39      3.71 o 
   4  12  12        7.99       20.61      4.83 o 
  -4  13  12      539.02      623.95     29.02 o 
  -3  13  12      700.43      719.63     27.98 o 
  -2  13  12       57.34       75.25      4.00 o 
  -1  13  12     2584.34     2678.20     30.20 o 
   0  13  12      628.07      640.88      9.82 o 
   1  13  12     1320.27     1316.30     15.43 o 
   2  13  12      694.50      647.69     10.89 o 
   3  13  12      960.29      938.30     26.05 o 
  -3  14  12       63.92       69.95     13.91 o 
  -2  14  12      172.00      164.44      4.23 o 
  -1  14  12       14.68       15.06      3.11 o 
   0  14  12      111.42      123.45      3.95 o 
   1  14  12       96.29       98.78      3.77 o 
   2  14  12        1.59       -1.39      3.79 o 
   3  14  12       71.44       69.68      5.33 o 
  -3  15  12      667.35      656.60     22.41 o 
  -2  15  12      347.31      363.26     13.45 o 
  -1  15  12     1889.85     1953.09     46.69 o 
   0  15  12      222.37      245.54      8.50 o 
   1  15  12     1746.00     1818.61     20.58 o 
   2  15  12      189.19      183.23      7.94 o 
  -2  16  12      682.32      677.18     19.35 o 
  -1  16  12        0.51        0.07      2.86 o 
   0  16  12      502.35      498.13      9.57 o 
   1  16  12      510.20      509.48     12.44 o 
  -6   1  13      234.70      243.93      8.46 o 
  -5   1  13      406.99      402.27      8.66 o 
  -4   1  13     3593.17     3466.26     36.19 o 
  -3   1  13       31.05       28.33      3.28 o 
  -2   1  13     2098.23     2058.88     23.84 o 
  -1   1  13     1515.62     1520.12     20.06 o 
   0   1  13     1974.96     2029.04     25.91 o 
   1   1  13        1.96        0.81      3.90 o 
   2   1  13      468.34      480.02     13.57 o 
   3   1  13      371.78      353.80      7.54 o 
   4   1  13      373.32      367.11      6.97 o 
   5   1  13      353.57      343.98     12.90 o 
  -6   2  13       24.54       20.36      6.20 o 
  -5   2  13     1048.01     1046.48     17.71 o 
  -4   2  13       36.28       41.91      2.80 o 
  -3   2  13     1876.49     1779.74     22.44 o 
  -2   2  13      695.10      693.02     11.72 o 
  -1   2  13      456.79      491.14     11.28 o 
   0   2  13      445.95      444.75     14.58 o 
   1   2  13       74.98       81.58      5.50 o 
   2   2  13      130.55      136.68      7.39 o 
   3   2  13       90.27       82.65      6.88 o 
   4   2  13       93.59       91.69      3.78 o 
   5   2  13        1.77        2.58      3.48 o 
  -6   3  13      435.88      441.78     11.66 o 
  -5   3  13      312.59      323.35     10.34 o 
  -4   3  13      783.19      773.27     14.59 o 
  -3   3  13      240.86      252.53      6.14 o 
  -2   3  13     3003.07     3016.21     35.88 o 
  -1   3  13      118.15      127.83      5.67 o 
   0   3  13     1403.92     1388.59     20.95 o 
   1   3  13      238.90      249.71      6.67 o 
   2   3  13     1000.61     1006.27     16.54 o 
   3   3  13      855.78      821.34     11.75 o 
   4   3  13      242.45      242.02      4.81 o 
   5   3  13      635.56      624.91     11.73 o 
  -6   4  13       43.13       43.51      8.33 o 
  -5   4  13     1042.94     1030.17     17.34 o 
  -4   4  13      345.02      362.20      6.36 o 
  -3   4  13      893.16      866.89     11.44 o 
  -2   4  13      203.53      199.85      6.75 o 
  -1   4  13      161.54      160.70      5.11 o 
   0   4  13       80.17       91.50      5.28 o 
   1   4  13       28.48       33.37      4.87 o 
   2   4  13       15.70       24.18      4.40 o 
   3   4  13       77.13       81.63      6.03 o 
   4   4  13      370.49      338.79      9.86 o 
   5   4  13      191.03      191.71      9.01 o 
  -6   5  13       28.70       35.87      6.61 o 
  -5   5  13       72.07       82.40      6.01 o 
  -4   5  13      189.22      216.82      5.15 o 
  -3   5  13      549.21      520.07     14.77 o 
  -2   5  13     1118.90     1122.77     13.63 o 
  -1   5  13      959.38      994.39     12.68 o 
   0   5  13     1164.42     1127.95     18.85 o 
   1   5  13       23.63       22.96      4.70 o 
   2   5  13     1174.96     1193.28     19.21 o 
   3   5  13      798.82      790.93     13.92 o 
   4   5  13      446.72      445.38      9.69 o 
   5   5  13      876.76      878.08     21.02 o 
  -6   6  13       64.42       67.31     12.33 o 
  -5   6  13      954.13      979.33     15.96 o 
  -4   6  13      608.63      607.08     10.84 o 
  -3   6  13     1773.43     1692.26     32.97 o 
  -2   6  13      470.94      481.46      8.23 o 
  -1   6  13     1467.20     1446.82     15.28 o 
   0   6  13       91.94       98.75      4.42 o 
   1   6  13      595.56      638.07     10.52 o 
   2   6  13      102.33      101.75      9.09 o 
   3   6  13        8.92       16.05      3.69 o 
   4   6  13      452.57      422.44     12.06 o 
   5   6  13        6.62       12.18      4.15 o 
  -5   7  13      157.26      154.22     12.44 o 
  -4   7  13        2.17        2.19      2.17 o 
  -3   7  13      162.30      169.99      9.92 o 
  -2   7  13      778.08      794.72     10.94 o 
  -1   7  13      292.56      304.80      9.53 o 
   0   7  13     2706.34     2743.89     28.35 o 
   1   7  13     1796.77     1745.50     21.43 o 
   2   7  13     2189.82     2208.63     22.51 o 
   3   7  13        9.34        9.89      1.99 o 
   4   7  13      369.75      308.38     10.22 o 
  -5   8  13      583.05      577.10     20.21 o 
  -4   8  13      224.59      230.21      6.39 o 
  -3   8  13     2028.88     2009.28     24.87 o 
  -2   8  13      428.36      442.66      8.91 o 
  -1   8  13     1824.85     1837.97     20.39 o 
   0   8  13       71.61       85.86      4.50 o 
   1   8  13       12.30       13.68      2.75 o 
   2   8  13       30.80       26.80      3.64 o 
   3   8  13      428.96      430.37      9.54 o 
   4   8  13      609.91      587.05     17.73 o 
  -5   9  13       88.29       75.01     11.11 o 
  -4   9  13       24.24       20.91      5.11 o 
  -3   9  13        0.78        0.78      1.77 o 
  -2   9  13       55.09       44.73      3.30 o 
  -1   9  13      564.78      542.46     11.21 o 
   0   9  13      656.54      674.10      9.70 o 
   1   9  13      559.28      558.19      7.56 o 
   2   9  13     1186.85     1174.94     13.69 o 
   3   9  13      556.76      581.10     14.28 o 
   4   9  13      322.30      331.89      8.46 o 
  -5  10  13      305.03      321.89     25.16 o 
  -4  10  13      139.77      182.10     17.29 o 
  -3  10  13      712.51      745.37     11.08 o 
  -2  10  13      509.96      519.00      8.41 o 
  -1  10  13     1587.14     1632.43     21.13 o 
   0  10  13       13.51       19.89      3.86 o 
   1  10  13     2705.64     2626.98     26.46 o 
   2  10  13     1295.30     1239.72     14.56 o 
   3  10  13      553.41      525.21     10.95 o 
   4  10  13      107.35       89.27      5.60 o 
  -4  11  13       31.33       23.39      8.39 o 
  -3  11  13       73.05       75.35      6.38 o 
  -2  11  13      182.55      176.43      5.30 o 
  -1  11  13      200.70      200.06      5.11 o 
   0  11  13       38.12       45.64      8.03 o 
   1  11  13       18.56       22.18      3.43 o 
   2  11  13       70.49       65.35      3.68 o 
   3  11  13      187.88      194.87      7.69 o 
  -4  12  13      153.98      151.69     17.85 o 
  -3  12  13      102.28      125.94     10.38 o 
  -2  12  13       63.63       63.47      3.20 o 
  -1  12  13      605.42      630.00      9.62 o 
   0  12  13      503.61      519.47      8.86 o 
   1  12  13     1170.36     1177.90     15.37 o 
   2  12  13      532.81      549.76     10.57 o 
   3  12  13      817.36      817.39     21.70 o 
  -3  13  13      202.38      197.49     11.43 o 
  -2  13  13      206.92      218.74      4.90 o 
  -1  13  13       37.57       43.39      3.15 o 
   0  13  13       24.99       26.39      2.93 o 
   1  13  13       13.38       13.11      3.14 o 
   2  13  13       56.34       38.28      8.24 o 
   3  13  13       34.86       37.75      4.44 o 
  -3  14  13      192.06      182.95     21.91 o 
  -2  14  13      221.21      223.39     12.09 o 
  -1  14  13      659.15      681.19      9.96 o 
   0  14  13       18.70       17.11      3.01 o 
   1  14  13     1757.31     1795.25     22.81 o 
   2  14  13      481.42      511.41     10.68 o 
  -2  15  13      241.56      254.41     10.41 o 
  -1  15  13      169.28      191.19      5.96 o 
   0  15  13      166.65      174.57      5.97 o 
   1  15  13      144.35      152.40      5.62 o 
  -6   0  14       88.95      111.87      8.77 o 
  -5   0  14       55.85       49.87      7.02 o 
  -4   0  14     1232.56     1235.17     47.11 o 
  -3   0  14     1017.66     1005.78     19.17 o 
  -2   0  14     4188.59     4090.82    101.71 o 
  -1   0  14      454.00      454.36     11.40 o 
   0   0  14     5606.48     5558.05    101.33 o 
   1   0  14     1037.97     1057.38     34.12 o 
   2   0  14       39.46       32.50      6.97 o 
   3   0  14     1241.65     1252.58     28.54 o 
   4   0  14      374.47      351.37     15.28 o 
   5   0  14      525.20      538.59     50.07 o 
  -6   1  14        0.37       -2.95      2.95 o 
  -5   1  14      197.71      186.63      8.83 o 
  -4   1  14      315.53      305.12     13.33 o 
  -3   1  14       23.28       23.94      4.63 o 
  -2   1  14       22.78       26.11      3.54 o 
  -1   1  14      564.51      561.93     11.33 o 
   0   1  14      139.42      154.35      6.14 o 
   1   1  14      171.67      183.58      6.45 o 
   2   1  14     1341.41     1341.00     18.54 o 
   3   1  14       25.47       30.29      3.39 o 
   4   1  14        6.67        5.80      2.83 o 
   5   1  14       64.72       76.17      5.48 o 
  -6   2  14      406.39      417.83     14.24 o 
  -5   2  14       21.84       22.30      2.73 o 
  -4   2  14      835.60      835.33     19.44 o 
  -3   2  14      702.87      684.97      9.82 o 
  -2   2  14     3327.31     3265.71     41.19 o 
  -1   2  14       37.64       34.69      4.74 o 
   0   2  14     3618.75     3622.44     44.83 o 
   1   2  14     1438.96     1479.86     22.15 o 
   2   2  14      245.10      265.34      9.44 o 
   3   2  14      367.45      399.02     10.03 o 
   4   2  14      135.69      133.92      4.27 o 
   5   2  14      421.04      392.58      8.36 o 
  -6   3  14        1.07        3.21      3.86 o 
  -5   3  14        1.70       -0.61      2.89 o 
  -4   3  14      211.00      202.27      8.09 o 
  -3   3  14      309.60      327.81      5.60 o 
  -2   3  14      417.72      425.59      9.65 o 
  -1   3  14     1800.07     1832.06     24.17 o 
   0   3  14       12.33        8.56      3.68 o 
   1   3  14     1235.16     1214.97     19.23 o 
   2   3  14        6.34        4.83      3.45 o 
   3   3  14       13.11        6.74      3.74 o 
   4   3  14        1.37        2.45      2.29 o 
   5   3  14        8.27        8.27      3.56 o 
  -5   4  14       14.97       11.02      2.70 o 
  -4   4  14     1029.01     1010.47     18.97 o 
  -3   4  14        7.88       13.80      3.43 o 
  -2   4  14      970.26      994.18     14.97 o 
  -1   4  14     1002.28     1049.78     15.00 o 
   0   4  14      375.99      366.20     11.06 o 
   1   4  14      164.44      161.79      6.38 o 
   2   4  14     1953.23     1955.36     28.59 o 
   3   4  14     1718.36     1720.72     22.33 o 
   4   4  14       86.89      111.54      5.67 o 
  -5   5  14      121.05      129.67      5.45 o 
  -4   5  14        3.75        8.80      3.07 o 
  -3   5  14     1082.19     1048.39     13.14 o 
  -2   5  14      500.46      492.00      7.67 o 
  -1   5  14     2470.92     2418.82     28.36 o 
   0   5  14      750.61      773.67     14.57 o 
   1   5  14     1952.57     1909.32     25.35 o 
   2   5  14       55.99       69.37      8.29 o 
   3   5  14      459.98      478.69     10.44 o 
   4   5  14        8.45       12.39      4.17 o 
  -5   6  14      287.99      264.54     13.87 o 
  -4   6  14      888.42      841.36     15.27 o 
  -3   6  14      906.82      885.42     18.74 o 
  -2   6  14      168.52      175.75      5.34 o 
  -1   6  14      120.28      121.32      8.46 o 
   0   6  14        4.10        5.85      3.15 o 
   1   6  14      429.13      435.41      7.59 o 
   2   6  14      571.20      566.75      9.52 o 
   3   6  14      381.96      361.94      6.66 o 
   4   6  14       32.21       35.81      5.21 o 
  -5   7  14      343.88      353.60     30.73 o 
  -4   7  14       71.77       71.68      3.99 o 
  -3   7  14     2795.45     2775.78     63.77 o 
  -2   7  14      427.82      426.02      6.95 o 
  -1   7  14     1111.58     1142.98     13.90 o 
   0   7  14       91.71      110.72     11.37 o 
   1   7  14     1263.45     1303.13     17.39 o 
   2   7  14      113.22      132.43      5.31 o 
   3   7  14      506.20      529.18     11.15 o 
   4   7  14      138.70      136.83      7.12 o 
  -5   8  14      416.21      431.64     19.05 o 
  -4   8  14       35.66       24.00      2.86 o 
  -3   8  14     1056.19     1043.58     16.04 o 
  -2   8  14       15.69       13.75      2.58 o 
  -1   8  14       30.85       35.25      3.91 o 
   0   8  14       20.41       16.27      3.88 o 
   1   8  14      547.34      530.73     10.22 o 
   2   8  14       83.76       82.10      4.37 o 
   3   8  14      358.85      360.25     12.94 o 
   4   8  14       61.46       68.42      5.64 o 
  -5   9  14      362.95      357.59     33.88 o 
  -4   9  14       69.10       60.34     10.81 o 
  -3   9  14      950.44      953.14     15.90 o 
  -2   9  14       74.65       77.27      3.78 o 
  -1   9  14     1329.61     1333.75     16.13 o 
   0   9  14       58.80       64.85      4.47 o 
   1   9  14      688.42      695.12     12.48 o 
   2   9  14      567.34      555.16     17.27 o 
   3   9  14      520.69      494.54     12.02 o 
   4   9  14      620.02      628.79     17.18 o 
  -4  10  14       13.45       14.02      8.49 o 
  -3  10  14       56.47       58.25      6.63 o 
  -2  10  14      132.36      138.36      4.12 o 
  -1  10  14       18.05       17.85      2.97 o 
   0  10  14       16.92       12.32      3.35 o 
   1  10  14      134.94      118.94      5.37 o 
   2  10  14       30.56       41.46      4.13 o 
   3  10  14      289.93      284.90      8.78 o 
  -4  11  14       84.40       82.98     11.52 o 
  -3  11  14      225.52      250.21     19.01 o 
  -2  11  14        0.44        2.97      2.31 o 
  -1  11  14      755.13      747.19     13.42 o 
   0  11  14      483.29      482.04      9.12 o 
   1  11  14      142.97      135.10      4.27 o 
   2  11  14      909.12      908.38     14.31 o 
   3  11  14      327.78      326.77     18.04 o 
  -3  12  14        4.78        1.15      4.65 o 
  -2  12  14       63.86       65.30      4.93 o 
  -1  12  14      111.30      125.60      6.63 o 
   0  12  14        1.49        0.75      2.18 o 
   1  12  14        8.24       10.02      3.42 o 
   2  12  14      209.21      203.12     10.96 o 
  -3  13  14      514.47      506.22     18.16 o 
  -2  13  14        0.35        1.71      3.52 o 
  -1  13  14      610.83      628.71     10.85 o 
   0  13  14      328.76      333.33      7.69 o 
   1  13  14      437.57      476.82      8.50 o 
   2  13  14     1664.82     1697.21     24.01 o 
  -2  14  14      102.22      102.61      9.18 o 
  -1  14  14        5.84        6.44      3.31 o 
   0  14  14       39.32       41.27      5.42 o 
   1  14  14       18.36       18.17      3.37 o 
  -1  15  14      112.07      134.39      5.26 o 
   0  15  14       80.81       79.38      6.43 o 
  -5   1  15       88.84       72.48      4.35 o 
  -4   1  15       38.39       37.58      3.61 o 
  -3   1  15      357.39      354.41      8.91 o 
  -2   1  15      601.06      609.92     10.77 o 
  -1   1  15     3301.62     3260.91     41.38 o 
   0   1  15      711.61      690.59     12.71 o 
   1   1  15     2843.09     2844.73     46.49 o 
   2   1  15      392.74      394.69     12.09 o 
   3   1  15     1779.68     1781.90     28.90 o 
   4   1  15        1.09        3.25      2.25 o 
  -5   2  15        0.35       -0.03      2.03 o 
  -4   2  15       20.42       14.78      2.62 o 
  -3   2  15      155.04      154.57      5.67 o 
  -2   2  15     1044.41     1009.13     13.85 o 
  -1   2  15       13.75       12.12      3.77 o 
   0   2  15      702.08      702.57     12.86 o 
   1   2  15       17.06       20.10      5.36 o 
   2   2  15        4.99        8.28      3.54 o 
   3   2  15       19.19       16.75      4.77 o 
   4   2  15      714.27      669.55     19.65 o 
  -5   3  15       40.27       34.92      3.91 o 
  -4   3  15       19.34       21.64      3.37 o 
  -3   3  15      425.53      419.34      7.52 o 
  -2   3  15      442.23      434.66      8.40 o 
  -1   3  15      485.95      505.82      9.76 o 
   0   3  15      356.90      337.52      8.96 o 
   1   3  15     1056.53     1045.67     22.45 o 
   2   3  15      489.27      476.69     18.13 o 
   3   3  15     1427.33     1489.67     20.92 o 
   4   3  15       53.97       52.34      4.87 o 
  -5   4  15       79.01       85.33      7.46 o 
  -4   4  15        0.30        1.21      2.87 o 
  -3   4  15       99.76       95.71      5.91 o 
  -2   4  15     1272.97     1233.41     15.01 o 
  -1   4  15        1.06        1.28      2.38 o 
   0   4  15     3558.20     3562.95     44.19 o 
   1   4  15      515.75      481.03     22.89 o 
   2   4  15     2394.30     2483.87     32.28 o 
   3   4  15       42.46       39.88      4.57 o 
   4   4  15      908.34      910.81     22.60 o 
  -5   5  15       33.16       35.50      5.73 o 
  -4   5  15     2933.08     2645.10     65.13 o 
  -3   5  15      710.23      679.21     11.49 o 
  -2   5  15      356.46      339.37      7.92 o 
  -1   5  15      520.17      512.08      8.60 o 
   0   5  15       15.34       14.81      4.34 o 
   1   5  15      762.85      768.78     17.88 o 
   2   5  15        9.41        9.73      4.08 o 
   3   5  15      573.94      595.73     11.22 o 
   4   5  15       34.37       39.15      4.74 o 
  -5   6  15        2.73        4.34      6.87 o 
  -4   6  15       97.00       78.73      5.66 o 
  -3   6  15      415.23      397.04     14.16 o 
  -2   6  15     1691.81     1679.15     19.19 o 
  -1   6  15       21.15       27.05      3.30 o 
   0   6  15     2083.86     2097.43     31.92 o 
   1   6  15        3.74        5.58      3.28 o 
   2   6  15     2766.62     2820.62     32.32 o 
   3   6  15        2.93        2.90      2.90 o 
   4   6  15      459.79      476.22     14.22 o 
  -5   7  15       69.03       48.32      8.34 o 
  -4   7  15      872.52      895.66     16.33 o 
  -3   7  15      152.23      141.19      6.77 o 
  -2   7  15      781.59      773.62     15.09 o 
  -1   7  15        6.95        5.74      2.82 o 
   0   7  15        7.03        9.65      3.67 o 
   1   7  15      838.67      828.66     16.34 o 
   2   7  15       76.64       79.24      6.27 o 
   3   7  15      324.42      326.33      9.58 o 
   4   7  15      607.60      588.37     12.01 o 
  -4   8  15     1583.15     1469.43     26.38 o 
  -3   8  15      158.33      154.20      7.96 o 
  -2   8  15      667.26      657.49      9.90 o 
  -1   8  15       41.67       44.43      4.88 o 
   0   8  15      841.52      852.98     11.37 o 
   1   8  15       13.27       19.39      3.25 o 
   2   8  15     1788.83     1799.88     19.90 o 
   3   8  15        0.15        1.40      3.44 o 
  -4   9  15     1031.33     1073.99     21.82 o 
  -3   9  15      131.22      121.06      4.26 o 
  -2   9  15       25.67       28.44      3.93 o 
  -1   9  15      119.15      129.82      5.40 o 
   0   9  15      174.17      185.47      7.20 o 
   1   9  15        3.11        6.20      2.64 o 
   2   9  15        2.31        7.11      2.73 o 
   3   9  15        2.22        4.89      3.71 o 
  -4  10  15      217.37      204.50     11.28 o 
  -3  10  15       48.43       62.66      9.18 o 
  -2  10  15      157.71      164.44      8.04 o 
  -1  10  15      267.21      276.32     10.62 o 
   0  10  15      790.28      810.89     12.60 o 
   1  10  15        2.92        3.32      2.73 o 
   2  10  15      898.23      865.00     14.66 o 
   3  10  15        5.38        8.56      4.29 o 
  -3  11  15        7.63        2.23      6.51 o 
  -2  11  15      651.44      667.98     10.82 o 
  -1  11  15       21.49       18.58      4.02 o 
   0  11  15       15.30       11.24      3.69 o 
   1  11  15      728.05      722.90     12.53 o 
   2  11  15        1.53        1.64      3.29 o 
  -3  12  15     1021.36     1009.35     25.83 o 
  -2  12  15      215.32      213.67      8.79 o 
  -1  12  15      626.19      641.37     10.15 o 
   0  12  15      975.43      955.10     13.68 o 
   1  12  15        8.27        5.80      2.59 o 
   2  12  15      358.92      346.04      9.62 o 
  -2  13  15      121.20      131.30      7.44 o 
  -1  13  15      133.68      140.47      5.55 o 
   0  13  15      124.08      127.87      6.92 o 
   1  13  15       22.06       13.16      4.01 o 
  -5   0  16       70.71       59.44      8.48 o 
  -4   0  16      418.23      413.19     12.15 o 
  -3   0  16        9.10       11.49      3.99 o 
  -2   0  16      983.83      973.09     18.47 o 
  -1   0  16     1571.36     1558.33     27.06 o 
   0   0  16       34.20       27.11      5.42 o 
   1   0  16     1049.07     1040.40     25.23 o 
   2   0  16      866.57      936.88     30.21 o 
   3   0  16     1799.65     1775.01     35.29 o 
   4   0  16      516.36      497.61     20.24 o 
  -5   1  16       53.50       46.91      6.46 o 
  -4   1  16       41.17       34.77      3.93 o 
  -3   1  16       26.85       25.64      4.50 o 
  -2   1  16       54.39       52.51      4.81 o 
  -1   1  16        5.91        7.90      4.39 o 
   0   1  16        3.42        7.92      3.96 o 
   1   1  16      201.62      223.51      7.93 o 
   2   1  16       45.59       44.67      5.97 o 
   3   1  16       12.83       12.69      3.25 o 
   4   1  16       70.62       74.75      4.81 o 
  -5   2  16        2.51        4.55      2.91 o 
  -4   2  16      178.67      191.45      6.49 o 
  -3   2  16      459.46      477.98      9.50 o 
  -2   2  16        7.93        5.45      3.84 o 
  -1   2  16      868.29      846.85     17.52 o 
   0   2  16      103.04      109.07      6.24 o 
   1   2  16      640.68      601.71     15.72 o 
   2   2  16      275.16      297.33     10.23 o 
   3   2  16      890.18      904.78     15.72 o 
   4   2  16     1157.69     1144.78     36.71 o 
  -5   3  16      138.03      120.77      6.57 o 
  -4   3  16        8.17       11.59      2.86 o 
  -3   3  16        2.71       -0.16      2.13 o 
  -2   3  16      121.43      112.19      5.92 o 
  -1   3  16      159.18      156.58     10.29 o 
   0   3  16        1.85        0.86      4.41 o 
   1   3  16      190.95      195.10      9.24 o 
   2   3  16      112.38      118.52     10.15 o 
   3   3  16      192.51      238.58      8.79 o 
   4   3  16      210.65      202.40      7.13 o 
  -5   4  16      164.16      156.13      6.32 o 
  -4   4  16      110.77      122.70      5.53 o 
  -3   4  16      400.87      413.35      8.37 o 
  -2   4  16       22.14       20.67      3.45 o 
  -1   4  16      757.24      767.91     15.24 o 
   0   4  16       84.37       77.10      5.40 o 
   1   4  16      724.42      734.33     17.60 o 
   2   4  16       51.61       57.11      7.31 o 
   3   4  16      257.41      274.27      9.69 o 
   4   4  16      225.72      252.78     10.19 o 
  -5   5  16      220.90      207.72      9.87 o 
  -4   5  16     1031.39      918.98     22.87 o 
  -3   5  16       69.28       72.64      5.38 o 
  -2   5  16        5.94        5.96      2.72 o 
  -1   5  16      256.72      260.36      7.52 o 
   0   5  16       81.87       85.08     14.87 o 
   1   5  16      151.77      141.26      8.62 o 
   2   5  16      494.86      499.55     12.79 o 
   3   5  16      714.38      714.20     20.82 o 
  -4   6  16     1058.45      935.03     32.87 o 
  -3   6  16      410.49      403.96     14.64 o 
  -2   6  16      136.33      136.88      9.36 o 
  -1   6  16      453.73      464.01      9.50 o 
   0   6  16        6.27        1.97      3.42 o 
   1   6  16     1306.74     1340.96     16.51 o 
   2   6  16       60.16       57.31      4.02 o 
   3   6  16       94.64      100.57      6.61 o 
  -4   7  16       16.75       13.95      3.32 o 
  -3   7  16      211.90      220.25      9.16 o 
  -2   7  16      115.67      113.93      6.76 o 
  -1   7  16        0.24        0.64      3.36 o 
   0   7  16       65.79       61.34      5.00 o 
   1   7  16      249.83      243.51      8.19 o 
   2   7  16      371.32      358.07      6.27 o 
   3   7  16      731.10      742.49     16.03 o 
  -4   8  16      163.23      173.94     10.35 o 
  -3   8  16      420.30      399.94      9.87 o 
  -2   8  16      186.00      194.04      6.17 o 
  -1   8  16      537.41      562.51     10.94 o 
   0   8  16       56.53       62.26      4.53 o 
   1   8  16     1026.97     1022.22     15.76 o 
   2   8  16      210.80      214.02      6.98 o 
   3   8  16       65.94       76.13      9.38 o 
  -4   9  16      989.93      939.10     25.24 o 
  -3   9  16        6.62        7.28      2.58 o 
  -2   9  16       66.68       65.44      5.25 o 
  -1   9  16      149.33      149.47      6.14 o 
   0   9  16      889.92      896.25     13.73 o 
   1   9  16      124.42      130.15      5.39 o 
   2   9  16      198.49      199.87      5.89 o 
  -3  10  16      664.05      615.72     19.18 o 
  -2  10  16       29.62       34.21      4.36 o 
  -1  10  16      217.39      223.24      6.98 o 
   0  10  16      240.93      231.05      8.13 o 
   1  10  16       10.86       12.34      3.68 o 
   2  10  16       69.49       65.99      6.55 o 
  -3  11  16      372.49      373.02     16.38 o 
  -2  11  16     1120.46     1117.61     14.36 o 
  -1  11  16      160.73      162.18      6.37 o 
   0  11  16     1470.24     1501.10     22.83 o 
   1  11  16      376.71      379.06      7.15 o 
  -2  12  16       63.89       51.41      7.56 o 
  -1  12  16        4.93        7.99      3.82 o 
   0  12  16        2.12        0.86      2.68 o 
   1  12  16      231.67      224.21      8.08 o 
  -4   1  17      123.14      109.85      5.43 o 
  -3   1  17      912.43      931.91     16.21 o 
  -2   1  17      202.57      198.23      7.34 o 
  -1   1  17      536.72      569.38     15.09 o 
   0   1  17       77.90       81.39      6.21 o 
   1   1  17        5.38        7.19      4.10 o 
   2   1  17      517.10      488.61     12.16 o 
   3   1  17      100.71       97.93      5.64 o 
  -4   2  17      304.58      288.04      8.77 o 
  -3   2  17        0.06       -1.11      5.51 o 
  -2   2  17       56.30       57.43      6.94 o 
  -1   2  17      140.11      140.89      7.73 o 
   0   2  17       75.51       70.17      7.00 o 
   1   2  17       16.07       21.61      6.09 o 
   2   2  17       28.15       33.52      6.03 o 
   3   2  17       59.48       62.19      6.92 o 
  -4   3  17        1.62        8.87      3.20 o 
  -3   3  17      779.63      764.05     11.58 o 
  -2   3  17      138.39      144.91      6.30 o 
  -1   3  17     1043.16     1025.95     20.34 o 
   0   3  17       98.39      105.10      8.69 o 
   1   3  17      703.55      665.81     18.37 o 
   2   3  17      292.87      286.14     10.81 o 
   3   3  17       68.34       51.99      7.00 o 
  -4   4  17      669.33      620.77     18.91 o 
  -3   4  17      107.33      113.28      5.97 o 
  -2   4  17       65.65       73.86      4.57 o 
  -1   4  17        0.56        0.45      3.34 o 
   0   4  17      189.71      235.95     11.96 o 
   1   4  17        2.25        4.63      4.25 o 
   2   4  17       24.97       30.87      6.04 o 
   3   4  17      265.75      260.42      8.38 o 
  -4   5  17      247.64      230.21      8.30 o 
  -3   5  17      362.26      376.04      7.30 o 
  -2   5  17       67.67       74.71      4.75 o 
  -1   5  17      671.76      699.26     13.09 o 
   0   5  17      491.05      511.10     11.67 o 
   1   5  17     1081.79     1114.87     23.46 o 
   2   5  17      551.53      579.01     19.42 o 
   3   5  17       34.73       29.04      5.23 o 
  -4   6  17      485.54      488.59     18.75 o 
  -3   6  17       55.93       66.70      5.47 o 
  -2   6  17      481.11      469.31      9.13 o 
  -1   6  17      250.11      251.98      6.98 o 
   0   6  17        6.68        3.99      3.23 o 
   1   6  17       36.27       36.42      3.61 o 
   2   6  17      176.37      175.93      7.11 o 
   3   6  17      309.67      292.12     13.79 o 
  -3   7  17       98.61      105.68      5.43 o 
  -2   7  17      119.65      120.87      9.89 o 
  -1   7  17      326.13      356.12     10.10 o 
   0   7  17      950.87      924.80     17.65 o 
   1   7  17      707.18      708.37     13.94 o 
   2   7  17      354.70      389.16      8.84 o 
  -3   8  17      420.83      410.38     10.67 o 
  -2   8  17      367.72      393.92     10.92 o 
  -1   8  17       10.06       12.97      4.29 o 
   0   8  17     1008.32     1008.61     16.93 o 
   1   8  17      342.77      347.38      9.68 o 
   2   8  17       37.23       29.73      4.09 o 
  -3   9  17      236.01      249.50      7.44 o 
  -2   9  17       88.39       92.63      4.92 o 
  -1   9  17      389.73      392.33     10.10 o 
   0   9  17        3.90       11.62      3.66 o 
   1   9  17      761.34      719.45     16.07 o 
   2   9  17      334.95      342.97     13.33 o 
  -2  10  17      788.05      805.82     13.43 o 
  -1  10  17        1.76        2.56      3.82 o 
   0  10  17      544.72      540.71     10.58 o 
   1  10  17      326.80      326.83     13.87 o 
  -1  11  17      121.89      119.25      7.07 o 
   0  11  17       49.46       42.36      4.76 o 
  -4   0  18      282.81      246.75     11.04 o 
  -3   0  18     1052.39     1059.02     24.02 o 
  -2   0  18      147.93      166.03     14.05 o 
  -1   0  18      900.40      925.07     32.44 o 
   0   0  18     1701.33     1652.43     86.18 o 
   1   0  18      623.80      564.70     27.94 o 
   2   0  18      216.95      279.67     20.93 o 
   3   0  18        0.88       -0.61      3.89 o 
  -4   1  18       14.61       21.21      4.21 o 
  -3   1  18       41.85       41.68      5.16 o 
  -2   1  18      123.41      117.50      7.06 o 
  -1   1  18       11.45       11.44      4.16 o 
   0   1  18      171.31      188.01      9.51 o 
   1   1  18      127.32      132.14      9.45 o 
   2   1  18        2.15        4.18      6.75 o 
  -4   2  18      141.38      143.65      7.10 o 
  -3   2  18     1076.36     1088.03     15.58 o 
  -2   2  18      368.51      384.96     10.13 o 
  -1   2  18     1121.90     1128.35     19.07 o 
   0   2  18       89.98      107.27      8.69 o 
   1   2  18      749.17      763.27     20.79 o 
   2   2  18      869.09      838.51     20.29 o 
  -4   3  18      259.48      265.05     11.45 o 
  -3   3  18       94.11       93.55      5.92 o 
  -2   3  18       65.79       77.42     10.04 o 
  -1   3  18        1.34        2.09      3.29 o 
   0   3  18      825.88      843.51     18.38 o 
   1   3  18        9.34        8.42      4.12 o 
   2   3  18        0.18       -2.52      4.89 o 
  -3   4  18      578.04      580.12     11.31 o 
  -2   4  18       75.50       77.75      6.51 o 
  -1   4  18      400.28      413.80     12.43 o 
   0   4  18      424.27      411.57     10.69 o 
   1   4  18      367.08      379.30     12.13 o 
   2   4  18      142.20      157.98      8.44 o 
  -3   5  18      200.48      208.29      5.78 o 
  -2   5  18      587.89      600.05     16.52 o 
  -1   5  18      131.33      133.21     12.08 o 
   0   5  18      548.07      588.42     13.82 o 
   1   5  18       51.67       45.87      6.38 o 
   2   5  18      330.84      347.35     13.70 o 
  -3   6  18      143.24      157.55      6.96 o 
  -2   6  18      121.51      116.46      7.81 o 
  -1   6  18       71.85       56.06      4.84 o 
   0   6  18      588.36      560.86     16.10 o 
   1   6  18       23.21       20.62      5.61 o 
   2   6  18      427.45      437.78     18.99 o 
  -3   7  18        5.72        3.86      3.63 o 
  -2   7  18      838.92      842.99     16.79 o 
  -1   7  18      316.83      310.39      7.89 o 
   0   7  18      187.99      204.42     12.55 o 
   1   7  18      196.13      188.07      7.40 o 
  -2   8  18        5.47        3.36      4.10 o 
  -1   8  18        1.88        3.12      3.52 o 
   0   8  18       70.83       70.13      5.10 o 
   1   8  18        0.48       11.35      5.44 o 
  -1   9  18      196.62      235.53      7.59 o 
   0   9  18      518.94      488.96     11.07 o 
  -3   1  19      336.39      320.28      8.75 o 
  -2   1  19      769.68      783.89     14.30 o 
  -1   1  19       81.61       85.41      7.86 o 
   0   1  19     2168.48     2231.63     45.35 o 
   1   1  19      154.08      172.77      9.49 o 
   2   1  19     1373.67     1417.81     26.73 o 
  -3   2  19       19.31       24.66      4.34 o 
  -2   2  19        4.12        5.61      4.21 o 
  -1   2  19      346.06      382.30     12.94 o 
   0   2  19       98.21       96.01      8.58 o 
   1   2  19     1329.95     1338.61     40.68 o 
  -3   3  19       52.74       59.79      5.43 o 
  -2   3  19      808.79      823.21     18.07 o 
  -1   3  19      219.51      216.03     10.20 o 
   0   3  19      298.38      340.38     10.45 o 
   1   3  19      179.34      183.67      9.15 o 
  -3   4  19      392.73      401.58     15.63 o 
  -2   4  19       69.33       58.07      5.24 o 
  -1   4  19      631.38      663.27     15.62 o 
   0   4  19        0.86        2.65      5.33 o 
   1   4  19      931.08      993.97     18.14 o 
  -2   5  19      338.75      353.82      9.70 o 
  -1   5  19        1.64        5.45      3.72 o 
   0   5  19      625.34      607.07     15.07 o 
   1   5  19        9.58       18.88      6.03 o 
  -2   6  19        7.89        7.50      3.42 o 
  -1   6  19      856.76      867.59     15.79 o 
   0   6  19       43.52       35.43      5.55 o 
  -1   7  19        6.54        7.39      4.27 o 
   0   7  19      138.09      147.91      6.61 o 
  -2   0  20      216.00      213.63     17.32 o 
  -1   0  20      420.05      462.39     18.67 o 
   0   0  20      405.17      387.40     15.28 o 
  -2   1  20       23.56       21.08     10.20 o 
  -1   1  20       22.23       26.57      5.49 o 
   0   1  20        0.48        9.09      4.47 o 
  -1   2  20       78.86       83.31      8.33 o 
   0   2  20       38.83       44.45      6.33 o 
  -1   3  20        4.24        4.77      6.34 o 
   0   3  20      368.40      434.27     34.08 o 
                                                 
